# Supplementary material for: Influence of femoral broach shape on stem alignment using anterior approach for total hip arthroplasty: A radiologic comparative study of 3 different stems
Source: PLoS One. 2018 Oct 5;13(10):e0204591. doi: 10.1371/journal.pone.0204591 (PMC6173375; doi:10.1371/journal.pone.0204591)
Supplement: S1 Table — All anonymized data of this study are reported on a table in supporting information. (XLSX) [file pone.0204591.s001.xlsx]

## Sheet: PTH ANT (2)
Patients	Birth date	Surgery	Age	Gender	Side	BMI	Etiology	Neck shaft angle	Stem type	Collar	Cement	Varus +/Valgus - at 2 months	Stem subsidence at 2 months	Surgical revision at 2 months	Hospital admission at 2 months
MOU-1	1954-08-06	2015-01-08	60.4658	F	L	19.3821	Essential	122	Corail	1	0	4.5	0	0	0
GRO-2	1943-09-17	2015-01-30	71.4192	M	R	32.6608	ONA	127	Corail	1	0	3.3	0	0	0
DUR-3	1944-09-14	2015-02-02	70.4329	F	R	26.5625	Essential	124	Corail	1	0	3.1	0	0	0
CHE-4	1953-05-24	2015-03-02	61.8137	M	R	29.6495	Essential	143	Corail	1	0	1.5	0	0	0
BOU-5	1951-08-08	2015-03-02	63.6082	M	R	29.5858	Essential	133	Corail	1	0	1.7	0	0	0
MAT-6	1947-01-04	2015-03-05	68.211	F	L	18.75	Essential	136	Corail	1	0	3.7	0	0	0
TRO-7	1952-02-10	2015-03-06	63.1096	F	L	16.7657	Essential	130	Corail	1	0	3.4	0	0	0
MAL-8	1939-05-27	2015-03-12	75.8438	F	R	24.1415	Essential	127	Corail	1	0	1.3	0	0	0
DUR-9	1944-09-14	2015-04-10	70.6164	F	L	26.5625	Essential	127	Corail	1	0	2.5	0	0	0
LAR-10	1934-09-01	2015-04-17	80.6795	F	L	25.4028	Essential	134	Corail	1	0	3	0	0	0
CHA-11	1943-07-09	2015-04-23	71.8384	F	R	18.3594	Essential	125	Corail	1	0	3.3	0	0	0
PER-12	1939-01-28	2015-04-24	76.2877	F	R	28.9341	Essential	123	Corail	1	0	3.2	0	0	0
MAS-13	1949-02-17	2015-04-27	66.2329	M	R	31.9602	Essential	123	Corail	1	0	3.3	0	0	0
MO-14	1944-05-29	2015-05-04	70.9781	F	R	28.5156	Essential	126	Corail	1	0	3.9	0	0	0
DUM-15	1931-10-19	2015-05-15	83.6274	F	R	32.3884	Essential	125	Corail	1	0	4	0	0	0
CLO-16	1935-04-13	2015-05-16	80.1452	F	L	30.4272	Essential	134	Corail	1	0	2.6	0	0	0
GUI-17	1949-01-22	2015-05-26	66.3863	M	L	25.8264	ONA	132	Corail	1	0	4.2	0	0	0
PER-18	1936-08-28	2015-06-02	78.8164	M	L	25.8264	Essential	123	Corail	1	0	3.4	0	0	0
DUP-19	1944-09-22	2015-06-06	70.7534	F	L	24.1217	Essential	116	Corail	1	0	2	0	0	0
LHI-20	1934-09-16	2015-06-15	80.8	M	R	27.7778	Essential	127	Corail	1	0	0.5	0	0	0
PAL-21	1954-10-03	2015-06-25	60.7671	F	L	35.9375	Dysplasia	135	Corail	1	0	2.8	0	0	0
CUC-22	1932-09-21	2015-06-26	82.8192	M	L	24.093	Essential	135	Corail	1	0	0	0	0	0
ROB-23	1947-05-20	2015-07-10	68.1863	F	R	28.3039	Dysplasia	128	Corail	1	0	-1.4	0	0	0
MAL-24	1939-05-27	2015-07-16	76.189	F	L	24.1415	Essential	129	Corail	1	0	0.9	0	0	0
MON-25	1942-08-23	2015-07-18	72.9507	M	L	28.4011	Essential	117	Corail	1	0	3.8	0	0	0
ALB-26	1947-01-22	2015-08-25	68.6356	F	L	27.6817	Essential	140	Corail	1	0	0	0	0	0
CAR-27	1950-06-25	2015-08-29	65.2219	F	L	34.2504	Essential	130	Corail	1	0	1.3	0	0	0
ROU-28	1941-12-16	2015-08-31	73.7562	F	R	20.9572	Essential	127	Corail	1	0	1.1	0	0	0
BAL-29	1947-11-04	2015-09-04	67.8795	M	R	27.4529	Essential	131	Corail	1	0	1	0	0	0
CAS-30	1960-03-15	2015-09-10	55.5288	M	L	27.7778	Essential	136	Corail	1	0	2.6	0	0	0
VAS-31	1937-06-14	2015-09-10	78.2932	F	L	25	Essential	130	Corail	1	0	3.9	0	0	0
FON-32	1930-12-13	2015-09-15	84.8137	F	L	19.6506	Essential	132	Corail	1	0	1.5	0	0	0
ALD-33	1950-02-23	2015-09-16	65.6055	F	R	32.2708	Essential	138	Corail	1	0	1.9	0	0	0
LOU-34	1948-05-12	2015-09-16	67.3945	F	L	23.6652	Inflammatory	132	Corail	1	0	3.5	0	0	0
VUI-35	1947-10-04	2015-09-25	68.0219	F	L	19.0311	ONA	122	Corail	1	0	2.5	0	0	0
DUB-36	1955-09-28	2015-10-01	60.0493	F	L	25.6544	Essential	132	Corail	1	0	0	0	0	0
CHA-37	1937-07-06	2015-10-03	78.2959	M	R	31.4077	Essential	131	Corail	1	0	3.5	0	0	0
GEO-38	1944-08-01	2015-10-03	71.2219	M	L	27.5802	Essential	125	Corail	1	0	2.6	0	0	0
CHE-39	1950-08-13	2015-10-08	65.1973	F	L	23.8754	Essential	128	Corail	1	0	1.2	0	0	0
DAZ-40	1941-11-09	2015-10-16	73.9836	F	R	18.6667	Essential	122	Corail	1	0	4	0	0	0
BON-41	1938-06-25	2015-10-22	77.3781	F	R	21.0077	Essential	121	Corail	1	0	1.4	0	0	0
COZ-42	1943-03-18	2015-10-23	72.6493	M	L	28.3848	Essential	129	Corail	1	0	0.5	0	0	0
GUI-43	1954-08-16	2015-10-24	61.2301	M	L	35.2355	Essential	124	Corail	1	0	2	0	0	0
BOU-44	1952-08-08	2015-11-03	63.2822	M	L	29.5858	Essential	137	Corail	1	0	0.6	0	0	0
POI-45	1955-03-13	2015-11-03	60.6849	M	R	26.1752	Essential	130	Corail	1	0	1.7	0	0	0
BER-46	1932-12-14	2015-11-14	82.9753	M	L	24.6181	Essential	136	Corail	1	0	1.3	0	0	0
FLA-47	1941-08-24	2015-11-14	74.274	F	R	30.0215	Essential	123	Corail	1	0	0	0	0	0
KER-48	1944-09-15	2015-11-17	71.2219	M	R	22.1453	Essential	130	Corail	1	0	2.6	0	0	0
LE D-49	1944-11-13	2015-11-17	71.0603	M	R	31.9193	Essential	126	Corail	1	0	3	0	0	0
DUC-50	1945-08-22	2015-11-23	70.3014	F	R	30.8532	Essential	126.1	Corail	1	0	3.3	0	0	0
GAI-51	1942-10-31	2015-11-24	73.1151	M	L	29.0612	Essential	133	Corail	1	0	0.6	0	0	0
GEN-52	1937-03-22	2015-11-27	78.737	F	R	23.4375	Essential	125	Corail	1	0	5	0	0	0
JAI-53	1946-10-16	2015-12-01	69.1726	M	L	22.2291	Essential	134	Corail	1	0	0.5	0	0	0
RIG-54	1950-03-14	2015-12-07	65.7781	M	L	31.8342	Essential	124.1	Corail	1	0	5.2	0	0	0
DA S-55	1950-11-23	2015-12-18	65.1123	M	L	30.8112	ONA	126	Corail	1	0	3	0	0	0
RIV-56	1947-10-14	2016-01-12	68.2932	F	R	27.0993	Essential	121.3	Corail	1	0	2.9	0	0	0
POI-57	1954-01-13	2016-01-14	62.0192	M	L	26.1752	Essential	126.5	Corail	1	0	0.3	0	0	0
BRO-58	1941-10-19	2016-01-16	74.2904	F	L	38.2812	Essential	123.9	Corail	1	0	2.4	0	0	0
MAT-59	1947-01-04	2016-01-18	69.0849	F	R	18.5178	Essential	127.2	Corail	1	0	4.4	0	0	0
BAR-60	1943-09-06	2016-01-18	72.4164	M	R	27.143	Essential	119.6	Corail	1	0	2.9	0	0	0
FLO-61	1938-12-29	2015-01-09	76.0822	F	R	22.3214	Essential	128	Meije	1	0	3.3	0	0	0
CHA-62	1946-11-30	2015-01-15	68.1726	M	L	22.2222	Essential	126	Meije	1	0	1.5	0	0	0
ROL-63	1941-01-18	2015-01-19	74.0521	F	R	20.5693	Essential	125	Meije	1	0	3	0	0	0
MEN-64	1946-10-02	2015-01-26	68.3644	M	R	25.7117	Essential	128	Meije	1	0	1.4	0	0	0
BUL-65	1952-07-04	2015-01-30	62.6164	F	R	20.6905	Essential	130	Meije	1	0	0.5	0	0	0
BUL-66	1952-07-04	2015-01-30	62.6164	F	L	20.6905	Essential	132	Meije	1	0	-0.8	0	0	0
BAS-67	1946-09-18	2015-02-02	68.4219	M	L	32.6531	Essential	123	Meije	1	0	2.5	0	0	0
QUI-68	1938-12-02	2015-02-02	76.2219	F	R	27.1203	Essential	122	Meije	1	0	1.2	0	0	0
MER-69	1941-08-27	2015-02-05	73.4932	M	L	22.6003	Essential	134	Meije	1	0	0.5	0	0	0
LAY-70	1938-01-02	2015-02-06	77.1479	F	L	25.5296	Essential	121	Meije	1	0	2.3	0	0	0
GUI-71	1945-06-15	2015-02-16	69.7205	F	L	24.0346	Essential	135	Meije	1	0	2.2	0	0	0
BON-72	1946-02-10	2015-02-19	69.0712	F	R	23.4375	Essential	133	Meije	1	0	3	0	0	0
VIN-73	1930-11-18	2015-02-19	84.3123	F	L	30.8532	Essential	127	Meije	1	0	4	0	0	0
ROB-74	1949-05-28	2015-02-20	65.7781	F	L	33.0295	Essential	127	Meije	1	0	0	0	0	0
LEV-75	1946-02-13	2015-02-23	69.074	M	R	29.0367	Essential	125	Meije	1	0	2.6	0	0	0
MAT-76	1935-10-01	2015-03-05	79.4795	M	R	24.6914	Essential	126	Meije	1	0	4	0	0	0
CHA-77	1939-01-29	2015-03-17	76.1808	M	R	25.4848	Essential	137	Meije	1	0	1.5	0	0	0
LAB-78	1936-06-03	2015-03-28	78.8712	F	R	22.7615	Dysplasia	132	Meije	1	0	3.1	0	0	0
FIE-79	1930-09-26	2015-04-03	84.5753	F	R	34.1749	Essential	128	Meije	1	0	3.4	0	0	0
BAS-80	1946-09-18	2015-04-09	68.6027	M	R	32.6531	Essential	119	Meije	1	0	3.5	0	0	0
MON-81	1947-05-30	2015-04-13	67.9178	F	R	26.2976	Essential	134	Meije	1	0	2.6	0	0	0
JOL-82	1951-01-12	2015-04-16	64.3014	F	R	26.5625	Essential	132	Meije	1	0	1.3	0	0	0
JOL-83	1951-01-12	2015-04-16	64.3014	F	L	26.5625	Essential	136	Meije	1	0	1.8	0	0	0
LE C-84	1952-12-02	2015-05-04	62.4603	M	R	25.2493	Essential	132	Meije	1	0	2.3	0	0	0
VIR-85	1942-01-14	2015-05-05	73.3534	M	R	27.7778	Essential	133	Meije	1	0	1.5	0	0	0
VIR-86	1942-01-14	2015-05-05	73.3534	M	L	27.7778	Essential	132	Meije	1	0	0.7	0	0	0
VIN-87	1951-02-10	2015-05-07	64.2795	F	R	24.9135	Essential	127	Meije	1	0	2	0	0	0
GEN-88	1942-09-14	2015-05-22	72.7342	F	L	25.9645	Inflammatory	131	Meije	1	0	2.7	0	0	0
BELL-89	1940-03-02	2015-05-26	75.2849	F	R	25.5588	Essential	120.5	Meije	1	0	2.1	0	0	0
GAG-90	1947-09-21	2015-06-01	67.7397	F	R	28.6048	Dysplasia	127	Meije	1	0	3.7	0	0	0
TEN-91	1947-09-28	2015-06-22	67.7781	F	R	22.8928	Dysplasia	138	Meije	1	0	1.5	0	0	0
1992-05-01	1941-06-29	2015-06-25	74.0384	F	L	23.1834	Essential	131	Meije	1	0	3.3	0	0	0
COU-93	1949-02-12	2015-06-26	66.411	M	R	25.5593	Essential	133	Meije	1	0	1.3	0	0	0
AUB-94	1941-08-01	2015-06-27	73.9534	F	R	27.2173	Essential	135.5	Meije	1	0	1.7	0	0	0
GUI-95	1934-07-23	2015-07-03	81	F	R	27.3437	Essential	120	Meije	1	0	2.7	0	0	0
CHO-96	1937-04-18	2015-07-09	78.2767	F	R	28.6501	Essential	130	Meije	1	0	1	0	0	0
PAR-97	1949-06-17	2015-07-10	66.1068	F	R	23.1405	Dysplasia	135	Meije	1	0	2.4	0	0	0
PAR-98	1949-06-17	2015-07-10	66.1068	F	L	23.1405	Dysplasia	140	Meije	1	0	1.6	0	0	0
BAL-99	1931-04-05	2015-07-11	84.3233	F	L	20.5457	Essential	116	Meije	1	0	1.6	0	0	0
SAL-100	1935-11-11	2015-07-17	79.7342	F	L	30.0712	Essential	134	Meije	1	0	1.2	0	0	0
VER-101	1946-02-04	2015-07-21	69.5041	F	L	19.5312	Essential	130	Meije	1	0	0.7	0	0	0
COL-102	1930-10-28	2015-07-25	84.7973	F	R	28	Essential	136	Meije	1	0	-1	0	0	0
ROS-103	1946-04-13	2015-08-21	69.4027	F	L	25.1429	Essential	130	Meije	1	0	1.3	0	0	0
IBB-104	1930-01-13	2015-08-29	85.6822	F	R	27.2392	ONA	124	Meije	1	0	3.4	0	0	0
ALC-105	1953-11-04	2015-09-04	61.874	F	L	21.4533	Essential	131	Meije	1	0	1.2	0	0	0
DAL-106	1932-08-24	2015-09-04	83.0849	F	L	32.4557	Essential		Meije	1	0	4.5	0	0	0
HIL-107	1939-09-06	2015-09-14	76.074	M	L	23.2434	Essential	122	Meije	1	0	2.2	0	0	0
BOT-108	1965-02-28	2015-09-17	50.5836	M	R	18.9069	Essential	122	Meije	1	0	2.9	0	0	0
BOT-109	1965-02-28	2015-09-17	50.5836	M	L	18.9069	Essential	128	Meije	1	0	1.9	0	0	0
MIC-110	1933-04-12	2015-09-24	82.5068	F	R	21.9076	Essential	127	Meije	1	0	1.2	0	0	0
MON-111	1947-05-30	2015-09-25	68.3699	F	L	26.2976	Essential	128	Meije	1	0	2.7	0	0	0
BAR-112	1946-01-11	2015-09-28	69.7589	F	R	31.1419	Dysplasia	139	Meije	1	0	0.3	0	0	0
JOU-113	1945-03-26	2015-10-01	70.5644	F	R	28.3447	Post trauma	123	Meije	1	0	1.9	0	0	0
BAR-114	1944-01-19	2015-10-16	71.789	F	R	21.83	Essential	133	Meije	1	0	0	0	0	0
CLE-115	1942-10-02	2015-10-19	73.0959	F	L	28.3447	Essential	138	Meije	1	0	0	0	0	0
BOU-116	1938-02-01	2015-10-23	77.7753	F	R	31.2488	Essential	123	Meije	1	0	2	0	0	0
COL-117	1947-01-16	2015-10-24	68.8164	F	R	26.5625	Essential	133	Meije	1	0	1	0	0	0
MOY-118	1948-02-08	2015-12-05	67.8685	F	L	27.6817	Essential	131	Meije	1	0	2.8	0	0	0
NAZ-119	1958-11-03	2015-12-11	57.1425	M	R	25.3934	Essential	126	Meije	1	0	1	0	0	0
PER-120	1940-10-29	2015-12-12	75.1726	F	R	30.2222	Essential	138	Meije	1	0	0	0	0	0
BRU-121	1942-10-18	2015-02-20	72.3918	F	L	24.6094	Essential	126	Targos	1	0	1.4	0	0	0
BRU-122	1942-10-18	2015-02-20	72.3918	F	R	24.6094	Essential	126	Targos	1	0	2.2	0	0	0
BER-123	1938-10-14	2015-03-05	76.4411	F	L	32.4557	Essential	121	Targos	1	0	1.5	0	0	0
ALL-124	1942-06-05	2015-03-10	72.8137	F	R	32.8947	Essential	133	Targos	1	0	0.8	0	0	0
FAU-125	1953-06-21	2015-04-08	61.8411	M	R	22.2222	Essential	125.9	Targos	1	0	2	0	0	0
ROU-126	1950-01-14	2015-04-08	65.2767	F	L	26.7539	Essential	137.8	Targos	1	0	0.3	0	0	0
CHA-127	1933-04-27	2015-04-14	82.0219	F	R	18.9745	Essential	128.1	Targos	1	0	1.6	0	0	0
RIG-128	1951-06-16	2015-04-25	63.9014	F	L	24.0882	Dysplasia	123.8	Targos	1	0	0.2	0	0	0
LA S-129	1958-06-25	2015-04-29	56.8849	M	L	29.4118	Essential	128.6	Targos	1	0	-0.4	0	0	0
SER-130	1949-03-15	2015-04-29	66.1699	F	L	27.6888	Essential	128.4	Targos	1	0	0.5	0	0	0
PIE-131	1943-12-20	2015-06-10	71.5205	F	R	23.1834	Essential	132	Targos	1	0	0.4	0	0	0
DUC-132	1938-12-07	2015-06-13	76.5699	F	R	30.0781	Essential	122.4	Targos	1	0	3.1	0	0	0
FUR-133	1944-08-13	2015-06-16	70.8904	F	L	28.0404	Essential	129.3	Targos	1	0	1.7	0	0	0
BAS-134	1930-06-07	2015-06-17	85.0877	F	R	26.7094	Essential	125.6	Targos	1	0	1.1	0	0	0
GOU-135	1931-03-08	2015-06-20	84.3425	F	R	22.0317	Essential	125	Targos	1	0	0.8	0	0	0
MOR-136	1945-03-01	2015-06-24	70.3644	M	R	30.0408	Essential	125.3	Targos	1	0	1.9	0	0	0
GAY-137	1956-09-25	2015-06-27	58.7945	F	L	21.4844	Essential	123.3	Targos	1	0	-1.1	0	0	0
DEM-138	1928-08-29	2015-06-30	86.8959	F	R	21.4844	Essential	124.6	Targos	1	0	2.4	0	0	0
BOI-139	1933-11-07	2015-07-04	81.7123	F	R	19.2277	Essential	129	Targos	1	0	0.7	0	0	0
EME-140	1926-10-01	2015-07-09	88.8301	M	R	25.7117	Essential	129	Targos	1	0	1.2	0	0	0
CAR-141	1956-08-19	2015-07-11	58.9342	F	R	26.6097	Essential	139.2	Targos	1	0	0.9	0	0	0
BOU-142	1952-09-24	2015-07-13	64.8466	M	L	25	Essential	126.8	Targos	1	0	0.4	0	0	0
HIT-143	1948-07-27	2015-08-24	67.1233	F	L	21.4533	Essential	133.9	Targos	1	0	0.9	0	0	0
PAP-144	1939-01-16	2015-09-05	76.6904	F	L	22.8329	Essential	125.5	Targos	1	0	1.2	0	0	0
LIT-145	1949-11-13	2015-09-12	65.8767	F	L	20.3383	Essential	117.6	Targos	1	0	1.7	0	0	0
MIC-146	1949-06-04	2015-09-19	66.3397	M	L	27.0842	Essential	128.6	Targos	1	0	0.3	0	0	0
WAG-147	1953-05-19	2015-10-09	62.4356	M	R	23.9869	Essential	133.8	Targos	1	0	0	0	0	0
MOR-148	1953-06-08	2015-10-17	62.4027	M	R	32.7705	Essential	130.5	Targos	1	0	0	0	0	0
MOR-149	1953-06-08	2015-10-17	62.4027	M	L	32.7705	Essential	121.1	Targos	1	0	1	0	0	0
GIR-150	1945-08-10	2015-10-19	70.2411	F	R	30.0947	Essential	124.8	Targos	1	0	1	0	0	0
LAU-151	1944-02-26	2015-10-21	71.6986	M	L	28.3874	Essential	125	Targos	1	0	2.7	0	0	0
HAT-152	1951-07-06	2015-10-24	64.3452	M	R	25.9516	Essential	129	Targos	1	0	0.8	0	0	0
MAN-153	1958-08-10	2015-11-03	57.2712	M	L	17.2389	Essential	131	Targos	1	0	0.8	0	0	0
LIE-154	1946-07-05	2015-11-04	69.3836	F	R	37.5567	Essential	131.3	Targos	1	0	2	0	0	0
PEC-155	1944-06-11	2015-11-07	71.4575	F	L	32.4062	Essential	133.8	Targos	1	0	2.6	0	0	0
MOR-156	1935-06-02	2015-11-10	80.4959	F	R	26.9531	Essential	128.2	Targos	1	0	1.5	0	0	0
DEV-157	1954-06-24	2015-11-18	61.4466	F	L	20.0773	Essential	124.8	Targos	1	0	2	0	0	0
BUR-158	1936-05-23	2015-11-26	79.5644	M	R	25.7657	Essential	128.7	Targos	1	0	0.4	0	0	0
GIR-159	1938-08-20	2015-12-05	77.3452	M	R	30.7599	Essential	123	Targos	1	0	0.5	0	0	0
VAR-160	1948-05-25	2015-12-05	67.5781	F	L	34.5776	Essential	129.3	Targos	1	0	0.5	0	0	0
PER-161	1941-01-27	2015-12-12	74.926	F	R	21.7784	Post trauma	122.2	Targos	1	0	0.8	0	0	0
MOR-162	1940-02-14	2015-12-18	75.8932	F	L	29.0487	Essential	122	Targos	1	0	2.3	0	0	0
CHA-163	1935-04-08	2016-01-06	80.8027	F	L	26.6193	Essential	126.9	Targos	1	0	1.4	0	0	0
VUI-164	1945-05-17	2016-01-06	70.6904	F	L	22.7732	Essential	120.7	Targos	1	0	0.3	0	0	0
GUA-165	1952-02-17	2016-01-09	63.937	F	R	31.8878	Essential	141.9	Targos	1	0	0.7	0	0	0
NGU-166	1956-10-21	2016-01-12	59.2658	F	R	24.0346	ONA	123.6	Targos	1	0	0.9	0	0	0
NGU-167	1956-10-21	2016-01-12	59.2658	F	L	24.0346	ONA	127.6	Targos	1	0	1.2	0	0	0
LAC-168	1934-12-30	2016-01-12	81.0932	F	L	22.7583	Essential	132.3	Targos	1	0	0.7	0	0	0
MER-169	1939-11-02	2016-01-12	76.2466	F	L	27.9421	Essential	125.9	Targos	1	0	2.4	0	0	0
BRO-170	1949-06-03	2016-01-13	66.6603	F	R	25.0657	Essential	131.5	Targos	1	0	0.2	0	0	0
ROU-171	1940-12-16	2016-01-13	75.1288	F	L	20.9572	Essential	121.8	Targos	1	0	0.5	0	0	0
ACH-172	1941-07-20	2016-01-13	74.537	M	R	28.3419	Dysplasia	123.9	Targos	1	0	1.2	0	0	0
ACH-173	1941-07-20	2016-01-13	74.537	M	L	28.3419	Dysplasia	129	Targos	1	0	1.9	0	0	0
BOU-174	1947-08-13	2016-01-20	68.4849	M	L	36.5062	Essential	131	Targos	1	0	0.5	0	0	0
POU-175	1946-09-11	2016-01-23	69.4164	M	R	24.093	Essential	125.6	Targos	1	0	0.2	0	0	0
CHO-176	1935-04-18	2016-01-26	80.8301	F	L	28.6501	Essential	128.1	Targos	1	0	2.1	0	0	0
NAV-177	1952-02-11	2016-01-27	64.0027	M	R	32	Essential	123.7	Targos	1	0	1.3	0	0	0
NAV-178	1952-02-11	2016-01-27	64.0027	M	L	32	Essential	122.7	Targos	1	0	0.3	0	0	0
JOU-179	1959-12-24	2016-01-27	56.1315	M	R	30.3233	Essential	133.1	Targos	1	0	0.4	0	0	0
TER-180	1939-08-01	2016-01-30	76.5507	M	L	24.5675	Essential	132.7	Targos	1	0	0.9	0	0	0

## Sheet: Tests t et z (2 échant.)_HID
1	1	1
2	2	1
3	3	1
4	4	1
5	5	1
6	6	1
7	7	1
8	8	1
9	9	1
10	10	1
11	11	1
12	12	1
13	13	1
14	14	1
15	15	1
16	16	1
17	17	1
18	18	1
19	19	1
20	20	1
21	21	1
22	22	1
23	23	1
24	24	1
25	25	1
26	26	1
27	27	1
28	28	1
29	29	1
30	30	1
31	31	1
32	32	1
33	33	1
34	34	1
35	35	1
36	36	1
37	37	1
38	38	1
39	39	1
40	40	1
41	41	1
42	42	1
43	43	1
44	44	1
45	45	1
46	46	1
47	47	1
48	48	1
49	49	1
50	50	1
51	51	1
52	52	1
53	53	1
54	54	1
55	55	1
56	56	1
57	57	1
58	58	1
59	59	1
60	60	1
61	1	2
62	2	2
63	3	2
64	4	2
65	5	2
66	6	2
67	7	2
68	8	2
69	9	2
70	10	2
71	11	2
72	12	2
73	13	2
74	14	2
75	15	2
76	16	2
77	17	2
78	18	2
79	19	2
80	20	2
81	21	2
82	22	2
83	23	2
84	24	2
85	25	2
86	26	2
87	27	2
88	28	2
89	29	2
90	30	2
91	31	2
92	32	2
93	33	2
94	34	2
95	35	2
96	36	2
97	37	2
98	38	2
99	39	2
100	40	2
101	41	2
102	42	2
103	43	2
104	44	2
105	45	2
106	46	2
107	47	2
108	48	2
109	49	2
110	50	2
111	51	2
112	52	2
113	53	2
114	54	2
115	55	2
116	56	2
117	57	2
118	58	2
119	59	2
120	60	2
121	1	3
122	2	3
123	3	3
124	4	3
125	5	3
126	6	3
127	7	3
128	8	3
129	9	3
130	10	3
131	11	3
132	12	3
133	13	3
134	14	3
135	15	3
136	16	3
137	17	3
138	18	3
139	19	3
140	20	3
141	21	3
142	22	3
143	23	3
144	24	3
145	25	3
146	26	3
147	27	3
148	28	3
149	29	3
150	30	3
151	31	3
152	32	3
153	33	3
154	34	3
155	35	3
156	36	3
157	37	3
158	38	3
159	39	3
160	40	3
161	41	3
162	42	3
163	43	3
164	44	3
165	45	3
166	46	3
167	47	3
168	48	3
169	49	3
170	50	3
171	51	3
172	52	3
173	53	3
174	54	3
175	55	3
176	56	3
177	57	3
178	58	3
179	59	3
180	60	3
181	1	4
182	2	4
183	3	4
184	4	4
185	5	4
186	6	4
187	7	4
188	8	4
189	9	4
190	10	4
191	11	4
192	12	4
193	13	4
194	14	4
195	15	4
196	16	4
197	17	4
198	18	4
199	19	4
200	20	4
201	21	4
202	22	4
203	23	4
204	24	4
205	25	4
206	26	4
207	27	4
208	28	4
209	29	4
210	30	4
211	31	4
212	32	4
213	33	4
214	34	4
215	35	4
216	36	4
217	37	4
218	38	4
219	39	4
220	40	4
221	41	4
222	42	4
223	43	4
224	44	4
225	45	4
226	46	4
227	47	4
228	48	4
229	49	4
230	50	4
231	51	4
232	52	4
233	53	4
234	54	4
235	55	4
236	56	4
237	57	4
238	58	4
239	59	4
240	60	4
241	1	5
242	2	5
243	3	5
244	4	5
245	5	5
246	6	5
247	7	5
248	8	5
249	9	5
250	10	5
251	11	5
252	12	5
253	13	5
254	14	5
255	15	5
256	16	5
257	17	5
258	18	5
259	19	5
260	20	5
261	21	5
262	22	5
263	23	5
264	24	5
265	25	5
266	26	5
267	27	5
268	28	5
269	29	5
270	30	5
271	31	5
272	32	5
273	33	5
274	34	5
275	35	5
276	36	5
277	37	5
278	38	5
279	39	5
280	40	5
281	41	5
282	42	5
283	43	5
284	44	5
285	45	5
286	46	5
287	47	5
288	48	5
289	49	5
290	50	5
291	51	5
292	52	5
293	53	5
294	54	5
295	55	5
296	56	5
297	57	5
298	58	5
299	59	5
300	60	5
301	1	6
302	2	6
303	3	6
304	4	6
305	5	6
306	6	6
307	7	6
308	8	6
309	9	6
310	10	6
311	11	6
312	12	6
313	13	6
314	14	6
315	15	6
316	16	6
317	17	6
318	18	6
319	19	6
320	20	6
321	21	6
322	22	6
323	23	6
324	24	6
325	25	6
326	26	6
327	27	6
328	28	6
329	29	6
330	30	6
331	31	6
332	32	6
333	33	6
334	34	6
335	35	6
336	36	6
337	37	6
338	38	6
339	39	6
340	40	6
341	41	6
342	42	6
343	43	6
344	44	6
345	45	6
346	46	6
347	47	6
348	48	6
349	49	6
350	50	6
351	51	6
352	52	6
353	53	6
354	54	6
355	55	6
356	56	6
357	57	6
358	58	6
359	59	6
360	60	6
361	1	7
362	2	7
363	3	7
364	4	7
365	5	7
366	6	7
367	7	7
368	8	7
369	9	7
370	10	7
371	11	7
372	12	7
373	13	7
374	14	7
375	15	7
376	16	7
377	17	7
378	18	7
379	19	7
380	20	7
381	21	7
382	22	7
383	23	7
384	24	7
385	25	7
386	26	7
387	27	7
388	28	7
389	29	7
390	30	7
391	31	7
392	32	7
393	33	7
394	34	7
395	35	7
396	36	7
397	37	7
398	38	7
399	39	7
400	40	7
401	41	7
402	42	7
403	43	7
404	44	7
405	45	7
406	46	7
407	47	7
408	48	7
409	49	7
410	50	7
411	51	7
412	52	7
413	53	7
414	54	7
415	55	7
416	56	7
417	57	7
418	58	7
419	59	7
420	60	7
421	1	8
422	2	8
423	3	8
424	4	8
425	5	8
426	6	8
427	7	8
428	8	8
429	9	8
430	10	8
431	11	8
432	12	8
433	13	8
434	14	8
435	15	8
436	16	8
437	17	8
438	18	8
439	19	8
440	20	8
441	21	8
442	22	8
443	23	8
444	24	8
445	25	8
446	26	8
447	27	8
448	28	8
449	29	8
450	30	8
451	31	8
452	32	8
453	33	8
454	34	8
455	35	8
456	36	8
457	37	8
458	38	8
459	39	8
460	40	8
461	41	8
462	42	8
463	43	8
464	44	8
465	45	8
466	46	8
467	47	8
468	48	8
469	49	8
470	50	8
471	51	8
472	52	8
473	53	8
474	54	8
475	55	8
476	56	8
477	57	8
478	58	8
479	59	8
480	60	8
481	1	9
482	2	9
483	3	9
484	4	9
485	5	9
486	6	9
487	7	9
488	8	9
489	9	9
490	10	9
491	11	9
492	12	9
493	13	9
494	14	9
495	15	9
496	16	9
497	17	9
498	18	9
499	19	9
500	20	9
501	21	9
502	22	9
503	23	9
504	24	9
505	25	9
506	26	9
507	27	9
508	28	9
509	29	9
510	30	9
511	31	9
512	32	9
513	33	9
514	34	9
515	35	9
516	36	9
517	37	9
518	38	9
519	39	9
520	40	9
521	41	9
522	42	9
523	43	9
524	44	9
525	45	9
526	46	9
527	47	9
528	48	9
529	49	9
530	50	9
531	51	9
532	52	9
533	53	9
534	54	9
535	55	9
536	56	9
537	57	9
538	58	9
539	59	9
540	60	9
541	1	10
542	2	10
543	3	10
544	4	10
545	5	10
546	6	10
547	7	10
548	8	10
549	9	10
550	10	10
551	11	10
552	12	10
553	13	10
554	14	10
555	15	10
556	16	10
557	17	10
558	18	10
559	19	10
560	20	10
561	21	10
562	22	10
563	23	10
564	24	10
565	25	10
566	26	10
567	27	10
568	28	10
569	29	10
570	30	10
571	31	10
572	32	10
573	33	10
574	34	10
575	35	10
576	36	10
577	37	10
578	38	10
579	39	10
580	40	10
581	41	10
582	42	10
583	43	10
584	44	10
585	45	10
586	46	10
587	47	10
588	48	10
589	49	10
590	50	10
591	51	10
592	52	10
593	53	10
594	54	10
595	55	10
596	56	10
597	57	10
598	58	10
599	59	10
600	60	10
601	1	11
602	2	11
603	3	11
604	4	11
605	5	11
606	6	11
607	7	11
608	8	11
609	9	11
610	10	11
611	11	11
612	12	11
613	13	11
614	14	11
615	15	11
616	16	11
617	17	11
618	18	11
619	19	11
620	20	11
621	21	11
622	22	11
623	23	11
624	24	11
625	25	11
626	26	11
627	27	11
628	28	11
629	29	11
630	30	11
631	31	11
632	32	11
633	33	11
634	34	11
635	35	11
636	36	11
637	37	11
638	38	11
639	39	11
640	40	11
641	41	11
642	42	11
643	43	11
644	44	11
645	45	11
646	46	11
647	47	11
648	48	11
649	49	11
650	50	11
651	51	11
652	52	11
653	53	11
654	54	11
655	55	11
656	56	11
657	57	11
658	58	11
659	59	11
660	60	11
661	1	12
662	2	12
663	3	12
664	4	12
665	5	12
666	6	12
667	7	12
668	8	12
669	9	12
670	10	12
671	11	12
672	12	12
673	13	12
674	14	12
675	15	12
676	16	12
677	17	12
678	18	12
679	19	12
680	20	12
681	21	12
682	22	12
683	23	12
684	24	12
685	25	12
686	26	12
687	27	12
688	28	12
689	29	12
690	30	12
691	31	12
692	32	12
693	33	12
694	34	12
695	35	12
696	36	12
697	37	12
698	38	12
699	39	12
700	40	12
701	41	12
702	42	12
703	43	12
704	44	12
705	45	12
706	46	12
707	47	12
708	48	12
709	49	12
710	50	12
711	51	12
712	52	12
713	53	12
714	54	12
715	55	12
716	56	12
717	57	12
718	58	12
719	59	12
720	60	12
721	1	13
722	2	13
723	3	13
724	4	13
725	5	13
726	6	13
727	7	13
728	8	13
729	9	13
730	10	13
731	11	13
732	12	13
733	13	13
734	14	13
735	15	13
736	16	13
737	17	13
738	18	13
739	19	13
740	20	13
741	21	13
742	22	13
743	23	13
744	24	13
745	25	13
746	26	13
747	27	13
748	28	13
749	29	13
750	30	13
751	31	13
752	32	13
753	33	13
754	34	13
755	35	13
756	36	13
757	37	13
758	38	13
759	39	13
760	40	13
761	41	13
762	42	13
763	43	13
764	44	13
765	45	13
766	46	13
767	47	13
768	48	13
769	49	13
770	50	13
771	51	13
772	52	13
773	53	13
774	54	13
775	55	13
776	56	13
777	57	13
778	58	13
779	59	13
780	60	13
781	1	14
782	2	14
783	3	14
784	4	14
785	5	14
786	6	14
787	7	14
788	8	14
789	9	14
790	10	14
791	11	14
792	12	14
793	13	14
794	14	14
795	15	14
796	16	14
797	17	14
798	18	14
799	19	14
800	20	14
801	21	14
802	22	14
803	23	14
804	24	14
805	25	14
806	26	14
807	27	14
808	28	14
809	29	14
810	30	14
811	31	14
812	32	14
813	33	14
814	34	14
815	35	14
816	36	14
817	37	14
818	38	14
819	39	14
820	40	14
821	41	14
822	42	14
823	43	14
824	44	14
825	45	14
826	46	14
827	47	14
828	48	14
829	49	14
830	50	14
831	51	14
832	52	14
833	53	14
834	54	14
835	55	14
836	56	14
837	57	14
838	58	14
839	59	14
840	60	14
841	1	15
842	2	15
843	3	15
844	4	15
845	5	15
846	6	15
847	7	15
848	8	15
849	9	15
850	10	15
851	11	15
852	12	15
853	13	15
854	14	15
855	15	15
856	16	15
857	17	15
858	18	15
859	19	15
860	20	15
861	21	15
862	22	15
863	23	15
864	24	15
865	25	15
866	26	15
867	27	15
868	28	15
869	29	15
870	30	15
871	31	15
872	32	15
873	33	15
874	34	15
875	35	15
876	36	15
877	37	15
878	38	15
879	39	15
880	40	15
881	41	15
882	42	15
883	43	15
884	44	15
885	45	15
886	46	15
887	47	15
888	48	15
889	49	15
890	50	15
891	51	15
892	52	15
893	53	15
894	54	15
895	55	15
896	56	15
897	57	15
898	58	15
899	59	15
900	60	15
901	1	16
902	2	16
903	3	16
904	4	16
905	5	16
906	6	16
907	7	16
908	8	16
909	9	16
910	10	16
911	11	16
912	12	16
913	13	16
914	14	16
915	15	16
916	16	16
917	17	16
918	18	16
919	19	16
920	20	16
921	21	16
922	22	16
923	23	16
924	24	16
925	25	16
926	26	16
927	27	16
928	28	16
929	29	16
930	30	16
931	31	16
932	32	16
933	33	16
934	34	16
935	35	16
936	36	16
937	37	16
938	38	16
939	39	16
940	40	16
941	41	16
942	42	16
943	43	16
944	44	16
945	45	16
946	46	16
947	47	16
948	48	16
949	49	16
950	50	16
951	51	16
952	52	16
953	53	16
954	54	16
955	55	16
956	56	16
957	57	16
958	58	16
959	59	16
960	60	16
961	1	17
962	2	17
963	3	17
964	4	17
965	5	17
966	6	17
967	7	17
968	8	17
969	9	17
970	10	17
971	11	17
972	12	17
973	13	17
974	14	17
975	15	17
976	16	17
977	17	17
978	18	17
979	19	17
980	20	17
981	21	17
982	22	17
983	23	17
984	24	17
985	25	17
986	26	17
987	27	17
988	28	17
989	29	17
990	30	17
991	31	17
992	32	17
993	33	17
994	34	17
995	35	17
996	36	17
997	37	17
998	38	17
999	39	17
1000	40	17
1001	41	17
1002	42	17
1003	43	17
1004	44	17
1005	45	17
1006	46	17
1007	47	17
1008	48	17
1009	49	17
1010	50	17
1011	51	17
1012	52	17
1013	53	17
1014	54	17
1015	55	17
1016	56	17
1017	57	17
1018	58	17
1019	59	17
1020	60	17
1021	1	18
1022	2	18
1023	3	18
1024	4	18
1025	5	18
1026	6	18
1027	7	18
1028	8	18
1029	9	18
1030	10	18
1031	11	18
1032	12	18
1033	13	18
1034	14	18
1035	15	18
1036	16	18
1037	17	18
1038	18	18
1039	19	18
1040	20	18
1041	21	18
1042	22	18
1043	23	18
1044	24	18
1045	25	18
1046	26	18
1047	27	18
1048	28	18
1049	29	18
1050	30	18
1051	31	18
1052	32	18
1053	33	18
1054	34	18
1055	35	18
1056	36	18
1057	37	18
1058	38	18
1059	39	18
1060	40	18
1061	41	18
1062	42	18
1063	43	18
1064	44	18
1065	45	18
1066	46	18
1067	47	18
1068	48	18
1069	49	18
1070	50	18
1071	51	18
1072	52	18
1073	53	18
1074	54	18
1075	55	18
1076	56	18
1077	57	18
1078	58	18
1079	59	18
1080	60	18
1081	1	19
1082	2	19
1083	3	19
1084	4	19
1085	5	19
1086	6	19
1087	7	19
1088	8	19
1089	9	19
1090	10	19
1091	11	19
1092	12	19
1093	13	19
1094	14	19
1095	15	19
1096	16	19
1097	17	19
1098	18	19
1099	19	19
1100	20	19
1101	21	19
1102	22	19
1103	23	19
1104	24	19
1105	25	19
1106	26	19
1107	27	19
1108	28	19
1109	29	19
1110	30	19
1111	31	19
1112	32	19
1113	33	19
1114	34	19
1115	35	19
1116	36	19
1117	37	19
1118	38	19
1119	39	19
1120	40	19
1121	41	19
1122	42	19
1123	43	19
1124	44	19
1125	45	19
1126	46	19
1127	47	19
1128	48	19
1129	49	19
1130	50	19
1131	51	19
1132	52	19
1133	53	19
1134	54	19
1135	55	19
1136	56	19
1137	57	19
1138	58	19
1139	59	19
1140	60	19
1141	1	20
1142	2	20
1143	3	20
1144	4	20
1145	5	20
1146	6	20
1147	7	20
1148	8	20
1149	9	20
1150	10	20
1151	11	20
1152	12	20
1153	13	20
1154	14	20
1155	15	20
1156	16	20
1157	17	20
1158	18	20
1159	19	20
1160	20	20
1161	21	20
1162	22	20
1163	23	20
1164	24	20
1165	25	20
1166	26	20
1167	27	20
1168	28	20
1169	29	20
1170	30	20
1171	31	20
1172	32	20
1173	33	20
1174	34	20
1175	35	20
1176	36	20
1177	37	20
1178	38	20
1179	39	20
1180	40	20
1181	41	20
1182	42	20
1183	43	20
1184	44	20
1185	45	20
1186	46	20
1187	47	20
1188	48	20
1189	49	20
1190	50	20
1191	51	20
1192	52	20
1193	53	20
1194	54	20
1195	55	20
1196	56	20
1197	57	20
1198	58	20
1199	59	20
1200	60	20
1201	1	21
1202	2	21
1203	3	21
1204	4	21
1205	5	21
1206	6	21
1207	7	21
1208	8	21
1209	9	21
1210	10	21
1211	11	21
1212	12	21
1213	13	21
1214	14	21
1215	15	21
1216	16	21
1217	17	21
1218	18	21
1219	19	21
1220	20	21
1221	21	21
1222	22	21
1223	23	21
1224	24	21
1225	25	21
1226	26	21
1227	27	21
1228	28	21
1229	29	21
1230	30	21
1231	31	21
1232	32	21
1233	33	21
1234	34	21
1235	35	21
1236	36	21
1237	37	21
1238	38	21
1239	39	21
1240	40	21
1241	41	21
1242	42	21
1243	43	21
1244	44	21
1245	45	21
1246	46	21
1247	47	21
1248	48	21
1249	49	21
1250	50	21
1251	51	21
1252	52	21
1253	53	21
1254	54	21
1255	55	21
1256	56	21
1257	57	21
1258	58	21
1259	59	21
1260	60	21
1261	1	22
1262	2	22
1263	3	22
1264	4	22
1265	5	22
1266	6	22
1267	7	22
1268	8	22
1269	9	22
1270	10	22
1271	11	22
1272	12	22
1273	13	22
1274	14	22
1275	15	22
1276	16	22
1277	17	22
1278	18	22
1279	19	22
1280	20	22
1281	21	22
1282	22	22
1283	23	22
1284	24	22
1285	25	22
1286	26	22
1287	27	22
1288	28	22
1289	29	22
1290	30	22
1291	31	22
1292	32	22
1293	33	22
1294	34	22
1295	35	22
1296	36	22
1297	37	22
1298	38	22
1299	39	22
1300	40	22
1301	41	22
1302	42	22
1303	43	22
1304	44	22
1305	45	22
1306	46	22
1307	47	22
1308	48	22
1309	49	22
1310	50	22
1311	51	22
1312	52	22
1313	53	22
1314	54	22
1315	55	22
1316	56	22
1317	57	22
1318	58	22
1319	59	22
1320	60	22
1321	1	23
1322	2	23
1323	3	23
1324	4	23
1325	5	23
1326	6	23
1327	7	23
1328	8	23
1329	9	23
1330	10	23
1331	11	23
1332	12	23
1333	13	23
1334	14	23
1335	15	23
1336	16	23
1337	17	23
1338	18	23
1339	19	23
1340	20	23
1341	21	23
1342	22	23
1343	23	23
1344	24	23
1345	25	23
1346	26	23
1347	27	23
1348	28	23
1349	29	23
1350	30	23
1351	31	23
1352	32	23
1353	33	23
1354	34	23
1355	35	23
1356	36	23
1357	37	23
1358	38	23
1359	39	23
1360	40	23
1361	41	23
1362	42	23
1363	43	23
1364	44	23
1365	45	23
1366	46	23
1367	47	23
1368	48	23
1369	49	23
1370	50	23
1371	51	23
1372	52	23
1373	53	23
1374	54	23
1375	55	23
1376	56	23
1377	57	23
1378	58	23
1379	59	23
1380	60	23
1381	1	24
1382	2	24
1383	3	24
1384	4	24
1385	5	24
1386	6	24
1387	7	24
1388	8	24
1389	9	24
1390	10	24
1391	11	24
1392	12	24
1393	13	24
1394	14	24
1395	15	24
1396	16	24
1397	17	24
1398	18	24
1399	19	24
1400	20	24
1401	21	24
1402	22	24
1403	23	24
1404	24	24
1405	25	24
1406	26	24
1407	27	24
1408	28	24
1409	29	24
1410	30	24
1411	31	24
1412	32	24
1413	33	24
1414	34	24
1415	35	24
1416	36	24
1417	37	24
1418	38	24
1419	39	24
1420	40	24
1421	41	24
1422	42	24
1423	43	24
1424	44	24
1425	45	24
1426	46	24
1427	47	24
1428	48	24
1429	49	24
1430	50	24
1431	51	24
1432	52	24
1433	53	24
1434	54	24
1435	55	24
1436	56	24
1437	57	24
1438	58	24
1439	59	24
1440	60	24
1441	1	25
1442	2	25
1443	3	25
1444	4	25
1445	5	25
1446	6	25
1447	7	25
1448	8	25
1449	9	25
1450	10	25
1451	11	25
1452	12	25
1453	13	25
1454	14	25
1455	15	25
1456	16	25
1457	17	25
1458	18	25
1459	19	25
1460	20	25
1461	21	25
1462	22	25
1463	23	25
1464	24	25
1465	25	25
1466	26	25
1467	27	25
1468	28	25
1469	29	25
1470	30	25
1471	31	25
1472	32	25
1473	33	25
1474	34	25
1475	35	25
1476	36	25
1477	37	25
1478	38	25
1479	39	25
1480	40	25
1481	41	25
1482	42	25
1483	43	25
1484	44	25
1485	45	25
1486	46	25
1487	47	25
1488	48	25
1489	49	25
1490	50	25
1491	51	25
1492	52	25
1493	53	25
1494	54	25
1495	55	25
1496	56	25
1497	57	25
1498	58	25
1499	59	25
1500	60	25
1501	1	26
1502	2	26
1503	3	26
1504	4	26
1505	5	26
1506	6	26
1507	7	26
1508	8	26
1509	9	26
1510	10	26
1511	11	26
1512	12	26
1513	13	26
1514	14	26
1515	15	26
1516	16	26
1517	17	26
1518	18	26
1519	19	26
1520	20	26
1521	21	26
1522	22	26
1523	23	26
1524	24	26
1525	25	26
1526	26	26
1527	27	26
1528	28	26
1529	29	26
1530	30	26
1531	31	26
1532	32	26
1533	33	26
1534	34	26
1535	35	26
1536	36	26
1537	37	26
1538	38	26
1539	39	26
1540	40	26
1541	41	26
1542	42	26
1543	43	26
1544	44	26
1545	45	26
1546	46	26
1547	47	26
1548	48	26
1549	49	26
1550	50	26
1551	51	26
1552	52	26
1553	53	26
1554	54	26
1555	55	26
1556	56	26
1557	57	26
1558	58	26
1559	59	26
1560	60	26
1561	1	27
1562	2	27
1563	3	27
1564	4	27
1565	5	27
1566	6	27
1567	7	27
1568	8	27
1569	9	27
1570	10	27
1571	11	27
1572	12	27
1573	13	27
1574	14	27
1575	15	27
1576	16	27
1577	17	27
1578	18	27
1579	19	27
1580	20	27
1581	21	27
1582	22	27
1583	23	27
1584	24	27
1585	25	27
1586	26	27
1587	27	27
1588	28	27
1589	29	27
1590	30	27
1591	31	27
1592	32	27
1593	33	27
1594	34	27
1595	35	27
1596	36	27
1597	37	27
1598	38	27
1599	39	27
1600	40	27
1601	41	27
1602	42	27
1603	43	27
1604	44	27
1605	45	27
1606	46	27
1607	47	27
1608	48	27
1609	49	27
1610	50	27
1611	51	27
1612	52	27
1613	53	27
1614	54	27
1615	55	27
1616	56	27
1617	57	27
1618	58	27
1619	59	27
1620	60	27
1621	1	28
1622	2	28
1623	3	28
1624	4	28
1625	5	28
1626	6	28
1627	7	28
1628	8	28
1629	9	28
1630	10	28
1631	11	28
1632	12	28
1633	13	28
1634	14	28
1635	15	28
1636	16	28
1637	17	28
1638	18	28
1639	19	28
1640	20	28
1641	21	28
1642	22	28
1643	23	28
1644	24	28
1645	25	28
1646	26	28
1647	27	28
1648	28	28
1649	29	28
1650	30	28
1651	31	28
1652	32	28
1653	33	28
1654	34	28
1655	35	28
1656	36	28
1657	37	28
1658	38	28
1659	39	28
1660	40	28
1661	41	28
1662	42	28
1663	43	28
1664	44	28
1665	45	28
1666	46	28
1667	47	28
1668	48	28
1669	49	28
1670	50	28
1671	51	28
1672	52	28
1673	53	28
1674	54	28
1675	55	28
1676	56	28
1677	57	28
1678	58	28
1679	59	28
1680	60	28
1681	1	29
1682	2	29
1683	3	29
1684	4	29
1685	5	29
1686	6	29
1687	7	29
1688	8	29
1689	9	29
1690	10	29
1691	11	29
1692	12	29
1693	13	29
1694	14	29
1695	15	29
1696	16	29
1697	17	29
1698	18	29
1699	19	29
1700	20	29
1701	21	29
1702	22	29
1703	23	29
1704	24	29
1705	25	29
1706	26	29
1707	27	29
1708	28	29
1709	29	29
1710	30	29
1711	31	29
1712	32	29
1713	33	29
1714	34	29
1715	35	29
1716	36	29
1717	37	29
1718	38	29
1719	39	29
1720	40	29
1721	41	29
1722	42	29
1723	43	29
1724	44	29
1725	45	29
1726	46	29
1727	47	29
1728	48	29
1729	49	29
1730	50	29
1731	51	29
1732	52	29
1733	53	29
1734	54	29
1735	55	29
1736	56	29
1737	57	29
1738	58	29
1739	59	29
1740	60	29
1741	1	30
1742	2	30
1743	3	30
1744	4	30
1745	5	30
1746	6	30
1747	7	30
1748	8	30
1749	9	30
1750	10	30
1751	11	30
1752	12	30
1753	13	30
1754	14	30
1755	15	30
1756	16	30
1757	17	30
1758	18	30
1759	19	30
1760	20	30
1761	21	30
1762	22	30
1763	23	30
1764	24	30
1765	25	30
1766	26	30
1767	27	30
1768	28	30
1769	29	30
1770	30	30
1771	31	30
1772	32	30
1773	33	30
1774	34	30
1775	35	30
1776	36	30
1777	37	30
1778	38	30
1779	39	30
1780	40	30
1781	41	30
1782	42	30
1783	43	30
1784	44	30
1785	45	30
1786	46	30
1787	47	30
1788	48	30
1789	49	30
1790	50	30
1791	51	30
1792	52	30
1793	53	30
1794	54	30
1795	55	30
1796	56	30
1797	57	30
1798	58	30
1799	59	30
1800	60	30
1801	1	31
1802	2	31
1803	3	31
1804	4	31
1805	5	31
1806	6	31
1807	7	31
1808	8	31
1809	9	31
1810	10	31
1811	11	31
1812	12	31
1813	13	31
1814	14	31
1815	15	31
1816	16	31
1817	17	31
1818	18	31
1819	19	31
1820	20	31
1821	21	31
1822	22	31
1823	23	31
1824	24	31
1825	25	31
1826	26	31
1827	27	31
1828	28	31
1829	29	31
1830	30	31
1831	31	31
1832	32	31
1833	33	31
1834	34	31
1835	35	31
1836	36	31
1837	37	31
1838	38	31
1839	39	31
1840	40	31
1841	41	31
1842	42	31
1843	43	31
1844	44	31
1845	45	31
1846	46	31
1847	47	31
1848	48	31
1849	49	31
1850	50	31
1851	51	31
1852	52	31
1853	53	31
1854	54	31
1855	55	31
1856	56	31
1857	57	31
1858	58	31
1859	59	31
1860	60	31
1861	1	32
1862	2	32
1863	3	32
1864	4	32
1865	5	32
1866	6	32
1867	7	32
1868	8	32
1869	9	32
1870	10	32
1871	11	32
1872	12	32
1873	13	32
1874	14	32
1875	15	32
1876	16	32
1877	17	32
1878	18	32
1879	19	32
1880	20	32
1881	21	32
1882	22	32
1883	23	32
1884	24	32
1885	25	32
1886	26	32
1887	27	32
1888	28	32
1889	29	32
1890	30	32
1891	31	32
1892	32	32
1893	33	32
1894	34	32
1895	35	32
1896	36	32
1897	37	32
1898	38	32
1899	39	32
1900	40	32
1901	41	32
1902	42	32
1903	43	32
1904	44	32
1905	45	32
1906	46	32
1907	47	32
1908	48	32
1909	49	32
1910	50	32
1911	51	32
1912	52	32
1913	53	32
1914	54	32
1915	55	32
1916	56	32
1917	57	32
1918	58	32
1919	59	32
1920	60	32
1921	1	33
1922	2	33
1923	3	33
1924	4	33
1925	5	33
1926	6	33
1927	7	33
1928	8	33
1929	9	33
1930	10	33
1931	11	33
1932	12	33
1933	13	33
1934	14	33
1935	15	33
1936	16	33
1937	17	33
1938	18	33
1939	19	33
1940	20	33
1941	21	33
1942	22	33
1943	23	33
1944	24	33
1945	25	33
1946	26	33
1947	27	33
1948	28	33
1949	29	33
1950	30	33
1951	31	33
1952	32	33
1953	33	33
1954	34	33
1955	35	33
1956	36	33
1957	37	33
1958	38	33
1959	39	33
1960	40	33
1961	41	33
1962	42	33
1963	43	33
1964	44	33
1965	45	33
1966	46	33
1967	47	33
1968	48	33
1969	49	33
1970	50	33
1971	51	33
1972	52	33
1973	53	33
1974	54	33
1975	55	33
1976	56	33
1977	57	33
1978	58	33
1979	59	33
1980	60	33
1981	1	34
1982	2	34
1983	3	34
1984	4	34
1985	5	34
1986	6	34
1987	7	34
1988	8	34
1989	9	34
1990	10	34
1991	11	34
1992	12	34
1993	13	34
1994	14	34
1995	15	34
1996	16	34
1997	17	34
1998	18	34
1999	19	34
2000	20	34
[truncated: 1,600 more rows]

## Sheet: Tests t et z (2 échant.)_HID1
1	1	1
2	2	1
3	3	1
4	4	1
5	5	1
6	6	1
7	7	1
8	8	1
9	9	1
10	10	1
11	11	1
12	12	1
13	13	1
14	14	1
15	15	1
16	16	1
17	17	1
18	18	1
19	19	1
20	20	1
21	21	1
22	22	1
23	23	1
24	24	1
25	25	1
26	26	1
27	27	1
28	28	1
29	29	1
30	30	1
31	31	1
32	32	1
33	33	1
34	34	1
35	35	1
36	36	1
37	37	1
38	38	1
39	39	1
40	40	1
41	41	1
42	42	1
43	43	1
44	44	1
45	45	1
46	46	1
47	47	1
48	48	1
49	49	1
50	50	1
51	51	1
52	52	1
53	53	1
54	54	1
55	55	1
56	56	1
57	57	1
58	58	1
59	59	1
60	60	1
61	1	2
62	2	2
63	3	2
64	4	2
65	5	2
66	6	2
67	7	2
68	8	2
69	9	2
70	10	2
71	11	2
72	12	2
73	13	2
74	14	2
75	15	2
76	16	2
77	17	2
78	18	2
79	19	2
80	20	2
81	21	2
82	22	2
83	23	2
84	24	2
85	25	2
86	26	2
87	27	2
88	28	2
89	29	2
90	30	2
91	31	2
92	32	2
93	33	2
94	34	2
95	35	2
96	36	2
97	37	2
98	38	2
99	39	2
100	40	2
101	41	2
102	42	2
103	43	2
104	44	2
105	45	2
106	46	2
107	47	2
108	48	2
109	49	2
110	50	2
111	51	2
112	52	2
113	53	2
114	54	2
115	55	2
116	56	2
117	57	2
118	58	2
119	59	2
120	60	2
121	1	3
122	2	3
123	3	3
124	4	3
125	5	3
126	6	3
127	7	3
128	8	3
129	9	3
130	10	3
131	11	3
132	12	3
133	13	3
134	14	3
135	15	3
136	16	3
137	17	3
138	18	3
139	19	3
140	20	3
141	21	3
142	22	3
143	23	3
144	24	3
145	25	3
146	26	3
147	27	3
148	28	3
149	29	3
150	30	3
151	31	3
152	32	3
153	33	3
154	34	3
155	35	3
156	36	3
157	37	3
158	38	3
159	39	3
160	40	3
161	41	3
162	42	3
163	43	3
164	44	3
165	45	3
166	46	3
167	47	3
168	48	3
169	49	3
170	50	3
171	51	3
172	52	3
173	53	3
174	54	3
175	55	3
176	56	3
177	57	3
178	58	3
179	59	3
180	60	3
181	1	4
182	2	4
183	3	4
184	4	4
185	5	4
186	6	4
187	7	4
188	8	4
189	9	4
190	10	4
191	11	4
192	12	4
193	13	4
194	14	4
195	15	4
196	16	4
197	17	4
198	18	4
199	19	4
200	20	4
201	21	4
202	22	4
203	23	4
204	24	4
205	25	4
206	26	4
207	27	4
208	28	4
209	29	4
210	30	4
211	31	4
212	32	4
213	33	4
214	34	4
215	35	4
216	36	4
217	37	4
218	38	4
219	39	4
220	40	4
221	41	4
222	42	4
223	43	4
224	44	4
225	45	4
226	46	4
227	47	4
228	48	4
229	49	4
230	50	4
231	51	4
232	52	4
233	53	4
234	54	4
235	55	4
236	56	4
237	57	4
238	58	4
239	59	4
240	60	4
241	1	5
242	2	5
243	3	5
244	4	5
245	5	5
246	6	5
247	7	5
248	8	5
249	9	5
250	10	5
251	11	5
252	12	5
253	13	5
254	14	5
255	15	5
256	16	5
257	17	5
258	18	5
259	19	5
260	20	5
261	21	5
262	22	5
263	23	5
264	24	5
265	25	5
266	26	5
267	27	5
268	28	5
269	29	5
270	30	5
271	31	5
272	32	5
273	33	5
274	34	5
275	35	5
276	36	5
277	37	5
278	38	5
279	39	5
280	40	5
281	41	5
282	42	5
283	43	5
284	44	5
285	45	5
286	46	5
287	47	5
288	48	5
289	49	5
290	50	5
291	51	5
292	52	5
293	53	5
294	54	5
295	55	5
296	56	5
297	57	5
298	58	5
299	59	5
300	60	5
301	1	6
302	2	6
303	3	6
304	4	6
305	5	6
306	6	6
307	7	6
308	8	6
309	9	6
310	10	6
311	11	6
312	12	6
313	13	6
314	14	6
315	15	6
316	16	6
317	17	6
318	18	6
319	19	6
320	20	6
321	21	6
322	22	6
323	23	6
324	24	6
325	25	6
326	26	6
327	27	6
328	28	6
329	29	6
330	30	6
331	31	6
332	32	6
333	33	6
334	34	6
335	35	6
336	36	6
337	37	6
338	38	6
339	39	6
340	40	6
341	41	6
342	42	6
343	43	6
344	44	6
345	45	6
346	46	6
347	47	6
348	48	6
349	49	6
350	50	6
351	51	6
352	52	6
353	53	6
354	54	6
355	55	6
356	56	6
357	57	6
358	58	6
359	59	6
360	60	6
361	1	7
362	2	7
363	3	7
364	4	7
365	5	7
366	6	7
367	7	7
368	8	7
369	9	7
370	10	7
371	11	7
372	12	7
373	13	7
374	14	7
375	15	7
376	16	7
377	17	7
378	18	7
379	19	7
380	20	7
381	21	7
382	22	7
383	23	7
384	24	7
385	25	7
386	26	7
387	27	7
388	28	7
389	29	7
390	30	7
391	31	7
392	32	7
393	33	7
394	34	7
395	35	7
396	36	7
397	37	7
398	38	7
399	39	7
400	40	7
401	41	7
402	42	7
403	43	7
404	44	7
405	45	7
406	46	7
407	47	7
408	48	7
409	49	7
410	50	7
411	51	7
412	52	7
413	53	7
414	54	7
415	55	7
416	56	7
417	57	7
418	58	7
419	59	7
420	60	7
421	1	8
422	2	8
423	3	8
424	4	8
425	5	8
426	6	8
427	7	8
428	8	8
429	9	8
430	10	8
431	11	8
432	12	8
433	13	8
434	14	8
435	15	8
436	16	8
437	17	8
438	18	8
439	19	8
440	20	8
441	21	8
442	22	8
443	23	8
444	24	8
445	25	8
446	26	8
447	27	8
448	28	8
449	29	8
450	30	8
451	31	8
452	32	8
453	33	8
454	34	8
455	35	8
456	36	8
457	37	8
458	38	8
459	39	8
460	40	8
461	41	8
462	42	8
463	43	8
464	44	8
465	45	8
466	46	8
467	47	8
468	48	8
469	49	8
470	50	8
471	51	8
472	52	8
473	53	8
474	54	8
475	55	8
476	56	8
477	57	8
478	58	8
479	59	8
480	60	8
481	1	9
482	2	9
483	3	9
484	4	9
485	5	9
486	6	9
487	7	9
488	8	9
489	9	9
490	10	9
491	11	9
492	12	9
493	13	9
494	14	9
495	15	9
496	16	9
497	17	9
498	18	9
499	19	9
500	20	9
501	21	9
502	22	9
503	23	9
504	24	9
505	25	9
506	26	9
507	27	9
508	28	9
509	29	9
510	30	9
511	31	9
512	32	9
513	33	9
514	34	9
515	35	9
516	36	9
517	37	9
518	38	9
519	39	9
520	40	9
521	41	9
522	42	9
523	43	9
524	44	9
525	45	9
526	46	9
527	47	9
528	48	9
529	49	9
530	50	9
531	51	9
532	52	9
533	53	9
534	54	9
535	55	9
536	56	9
537	57	9
538	58	9
539	59	9
540	60	9
541	1	10
542	2	10
543	3	10
544	4	10
545	5	10
546	6	10
547	7	10
548	8	10
549	9	10
550	10	10
551	11	10
552	12	10
553	13	10
554	14	10
555	15	10
556	16	10
557	17	10
558	18	10
559	19	10
560	20	10
561	21	10
562	22	10
563	23	10
564	24	10
565	25	10
566	26	10
567	27	10
568	28	10
569	29	10
570	30	10
571	31	10
572	32	10
573	33	10
574	34	10
575	35	10
576	36	10
577	37	10
578	38	10
579	39	10
580	40	10
581	41	10
582	42	10
583	43	10
584	44	10
585	45	10
586	46	10
587	47	10
588	48	10
589	49	10
590	50	10
591	51	10
592	52	10
593	53	10
594	54	10
595	55	10
596	56	10
597	57	10
598	58	10
599	59	10
600	60	10
601	1	11
602	2	11
603	3	11
604	4	11
605	5	11
606	6	11
607	7	11
608	8	11
609	9	11
610	10	11
611	11	11
612	12	11
613	13	11
614	14	11
615	15	11
616	16	11
617	17	11
618	18	11
619	19	11
620	20	11
621	21	11
622	22	11
623	23	11
624	24	11
625	25	11
626	26	11
627	27	11
628	28	11
629	29	11
630	30	11
631	31	11
632	32	11
633	33	11
634	34	11
635	35	11
636	36	11
637	37	11
638	38	11
639	39	11
640	40	11
641	41	11
642	42	11
643	43	11
644	44	11
645	45	11
646	46	11
647	47	11
648	48	11
649	49	11
650	50	11
651	51	11
652	52	11
653	53	11
654	54	11
655	55	11
656	56	11
657	57	11
658	58	11
659	59	11
660	60	11
661	1	12
662	2	12
663	3	12
664	4	12
665	5	12
666	6	12
667	7	12
668	8	12
669	9	12
670	10	12
671	11	12
672	12	12
673	13	12
674	14	12
675	15	12
676	16	12
677	17	12
678	18	12
679	19	12
680	20	12
681	21	12
682	22	12
683	23	12
684	24	12
685	25	12
686	26	12
687	27	12
688	28	12
689	29	12
690	30	12
691	31	12
692	32	12
693	33	12
694	34	12
695	35	12
696	36	12
697	37	12
698	38	12
699	39	12
700	40	12
701	41	12
702	42	12
703	43	12
704	44	12
705	45	12
706	46	12
707	47	12
708	48	12
709	49	12
710	50	12
711	51	12
712	52	12
713	53	12
714	54	12
715	55	12
716	56	12
717	57	12
718	58	12
719	59	12
720	60	12
721	1	13
722	2	13
723	3	13
724	4	13
725	5	13
726	6	13
727	7	13
728	8	13
729	9	13
730	10	13
731	11	13
732	12	13
733	13	13
734	14	13
735	15	13
736	16	13
737	17	13
738	18	13
739	19	13
740	20	13
741	21	13
742	22	13
743	23	13
744	24	13
745	25	13
746	26	13
747	27	13
748	28	13
749	29	13
750	30	13
751	31	13
752	32	13
753	33	13
754	34	13
755	35	13
756	36	13
757	37	13
758	38	13
759	39	13
760	40	13
761	41	13
762	42	13
763	43	13
764	44	13
765	45	13
766	46	13
767	47	13
768	48	13
769	49	13
770	50	13
771	51	13
772	52	13
773	53	13
774	54	13
775	55	13
776	56	13
777	57	13
778	58	13
779	59	13
780	60	13
781	1	14
782	2	14
783	3	14
784	4	14
785	5	14
786	6	14
787	7	14
788	8	14
789	9	14
790	10	14
791	11	14
792	12	14
793	13	14
794	14	14
795	15	14
796	16	14
797	17	14
798	18	14
799	19	14
800	20	14
801	21	14
802	22	14
803	23	14
804	24	14
805	25	14
806	26	14
807	27	14
808	28	14
809	29	14
810	30	14
811	31	14
812	32	14
813	33	14
814	34	14
815	35	14
816	36	14
817	37	14
818	38	14
819	39	14
820	40	14
821	41	14
822	42	14
823	43	14
824	44	14
825	45	14
826	46	14
827	47	14
828	48	14
829	49	14
830	50	14
831	51	14
832	52	14
833	53	14
834	54	14
835	55	14
836	56	14
837	57	14
838	58	14
839	59	14
840	60	14
841	1	15
842	2	15
843	3	15
844	4	15
845	5	15
846	6	15
847	7	15
848	8	15
849	9	15
850	10	15
851	11	15
852	12	15
853	13	15
854	14	15
855	15	15
856	16	15
857	17	15
858	18	15
859	19	15
860	20	15
861	21	15
862	22	15
863	23	15
864	24	15
865	25	15
866	26	15
867	27	15
868	28	15
869	29	15
870	30	15
871	31	15
872	32	15
873	33	15
874	34	15
875	35	15
876	36	15
877	37	15
878	38	15
879	39	15
880	40	15
881	41	15
882	42	15
883	43	15
884	44	15
885	45	15
886	46	15
887	47	15
888	48	15
889	49	15
890	50	15
891	51	15
892	52	15
893	53	15
894	54	15
895	55	15
896	56	15
897	57	15
898	58	15
899	59	15
900	60	15
901	1	16
902	2	16
903	3	16
904	4	16
905	5	16
906	6	16
907	7	16
908	8	16
909	9	16
910	10	16
911	11	16
912	12	16
913	13	16
914	14	16
915	15	16
916	16	16
917	17	16
918	18	16
919	19	16
920	20	16
921	21	16
922	22	16
923	23	16
924	24	16
925	25	16
926	26	16
927	27	16
928	28	16
929	29	16
930	30	16
931	31	16
932	32	16
933	33	16
934	34	16
935	35	16
936	36	16
937	37	16
938	38	16
939	39	16
940	40	16
941	41	16
942	42	16
943	43	16
944	44	16
945	45	16
946	46	16
947	47	16
948	48	16
949	49	16
950	50	16
951	51	16
952	52	16
953	53	16
954	54	16
955	55	16
956	56	16
957	57	16
958	58	16
959	59	16
960	60	16
961	1	17
962	2	17
963	3	17
964	4	17
965	5	17
966	6	17
967	7	17
968	8	17
969	9	17
970	10	17
971	11	17
972	12	17
973	13	17
974	14	17
975	15	17
976	16	17
977	17	17
978	18	17
979	19	17
980	20	17
981	21	17
982	22	17
983	23	17
984	24	17
985	25	17
986	26	17
987	27	17
988	28	17
989	29	17
990	30	17
991	31	17
992	32	17
993	33	17
994	34	17
995	35	17
996	36	17
997	37	17
998	38	17
999	39	17
1000	40	17
1001	41	17
1002	42	17
1003	43	17
1004	44	17
1005	45	17
1006	46	17
1007	47	17
1008	48	17
1009	49	17
1010	50	17
1011	51	17
1012	52	17
1013	53	17
1014	54	17
1015	55	17
1016	56	17
1017	57	17
1018	58	17
1019	59	17
1020	60	17
1021	1	18
1022	2	18
1023	3	18
1024	4	18
1025	5	18
1026	6	18
1027	7	18
1028	8	18
1029	9	18
1030	10	18
1031	11	18
1032	12	18
1033	13	18
1034	14	18
1035	15	18
1036	16	18
1037	17	18
1038	18	18
1039	19	18
1040	20	18
1041	21	18
1042	22	18
1043	23	18
1044	24	18
1045	25	18
1046	26	18
1047	27	18
1048	28	18
1049	29	18
1050	30	18
1051	31	18
1052	32	18
1053	33	18
1054	34	18
1055	35	18
1056	36	18
1057	37	18
1058	38	18
1059	39	18
1060	40	18
1061	41	18
1062	42	18
1063	43	18
1064	44	18
1065	45	18
1066	46	18
1067	47	18
1068	48	18
1069	49	18
1070	50	18
1071	51	18
1072	52	18
1073	53	18
1074	54	18
1075	55	18
1076	56	18
1077	57	18
1078	58	18
1079	59	18
1080	60	18
1081	1	19
1082	2	19
1083	3	19
1084	4	19
1085	5	19
1086	6	19
1087	7	19
1088	8	19
1089	9	19
1090	10	19
1091	11	19
1092	12	19
1093	13	19
1094	14	19
1095	15	19
1096	16	19
1097	17	19
1098	18	19
1099	19	19
1100	20	19
1101	21	19
1102	22	19
1103	23	19
1104	24	19
1105	25	19
1106	26	19
1107	27	19
1108	28	19
1109	29	19
1110	30	19
1111	31	19
1112	32	19
1113	33	19
1114	34	19
1115	35	19
1116	36	19
1117	37	19
1118	38	19
1119	39	19
1120	40	19
1121	41	19
1122	42	19
1123	43	19
1124	44	19
1125	45	19
1126	46	19
1127	47	19
1128	48	19
1129	49	19
1130	50	19
1131	51	19
1132	52	19
1133	53	19
1134	54	19
1135	55	19
1136	56	19
1137	57	19
1138	58	19
1139	59	19
1140	60	19
1141	1	20
1142	2	20
1143	3	20
1144	4	20
1145	5	20
1146	6	20
1147	7	20
1148	8	20
1149	9	20
1150	10	20
1151	11	20
1152	12	20
1153	13	20
1154	14	20
1155	15	20
1156	16	20
1157	17	20
1158	18	20
1159	19	20
1160	20	20
1161	21	20
1162	22	20
1163	23	20
1164	24	20
1165	25	20
1166	26	20
1167	27	20
1168	28	20
1169	29	20
1170	30	20
1171	31	20
1172	32	20
1173	33	20
1174	34	20
1175	35	20
1176	36	20
1177	37	20
1178	38	20
1179	39	20
1180	40	20
1181	41	20
1182	42	20
1183	43	20
1184	44	20
1185	45	20
1186	46	20
1187	47	20
1188	48	20
1189	49	20
1190	50	20
1191	51	20
1192	52	20
1193	53	20
1194	54	20
1195	55	20
1196	56	20
1197	57	20
1198	58	20
1199	59	20
1200	60	20
1201	1	21
1202	2	21
1203	3	21
1204	4	21
1205	5	21
1206	6	21
1207	7	21
1208	8	21
1209	9	21
1210	10	21
1211	11	21
1212	12	21
1213	13	21
1214	14	21
1215	15	21
1216	16	21
1217	17	21
1218	18	21
1219	19	21
1220	20	21
1221	21	21
1222	22	21
1223	23	21
1224	24	21
1225	25	21
1226	26	21
1227	27	21
1228	28	21
1229	29	21
1230	30	21
1231	31	21
1232	32	21
1233	33	21
1234	34	21
1235	35	21
1236	36	21
1237	37	21
1238	38	21
1239	39	21
1240	40	21
1241	41	21
1242	42	21
1243	43	21
1244	44	21
1245	45	21
1246	46	21
1247	47	21
1248	48	21
1249	49	21
1250	50	21
1251	51	21
1252	52	21
1253	53	21
1254	54	21
1255	55	21
1256	56	21
1257	57	21
1258	58	21
1259	59	21
1260	60	21
1261	1	22
1262	2	22
1263	3	22
1264	4	22
1265	5	22
1266	6	22
1267	7	22
1268	8	22
1269	9	22
1270	10	22
1271	11	22
1272	12	22
1273	13	22
1274	14	22
1275	15	22
1276	16	22
1277	17	22
1278	18	22
1279	19	22
1280	20	22
1281	21	22
1282	22	22
1283	23	22
1284	24	22
1285	25	22
1286	26	22
1287	27	22
1288	28	22
1289	29	22
1290	30	22
1291	31	22
1292	32	22
1293	33	22
1294	34	22
1295	35	22
1296	36	22
1297	37	22
1298	38	22
1299	39	22
1300	40	22
1301	41	22
1302	42	22
1303	43	22
1304	44	22
1305	45	22
1306	46	22
1307	47	22
1308	48	22
1309	49	22
1310	50	22
1311	51	22
1312	52	22
1313	53	22
1314	54	22
1315	55	22
1316	56	22
1317	57	22
1318	58	22
1319	59	22
1320	60	22
1321	1	23
1322	2	23
1323	3	23
1324	4	23
1325	5	23
1326	6	23
1327	7	23
1328	8	23
1329	9	23
1330	10	23
1331	11	23
1332	12	23
1333	13	23
1334	14	23
1335	15	23
1336	16	23
1337	17	23
1338	18	23
1339	19	23
1340	20	23
1341	21	23
1342	22	23
1343	23	23
1344	24	23
1345	25	23
1346	26	23
1347	27	23
1348	28	23
1349	29	23
1350	30	23
1351	31	23
1352	32	23
1353	33	23
1354	34	23
1355	35	23
1356	36	23
1357	37	23
1358	38	23
1359	39	23
1360	40	23
1361	41	23
1362	42	23
1363	43	23
1364	44	23
1365	45	23
1366	46	23
1367	47	23
1368	48	23
1369	49	23
1370	50	23
1371	51	23
1372	52	23
1373	53	23
1374	54	23
1375	55	23
1376	56	23
1377	57	23
1378	58	23
1379	59	23
1380	60	23
1381	1	24
1382	2	24
1383	3	24
1384	4	24
1385	5	24
1386	6	24
1387	7	24
1388	8	24
1389	9	24
1390	10	24
1391	11	24
1392	12	24
1393	13	24
1394	14	24
1395	15	24
1396	16	24
1397	17	24
1398	18	24
1399	19	24
1400	20	24
1401	21	24
1402	22	24
1403	23	24
1404	24	24
1405	25	24
1406	26	24
1407	27	24
1408	28	24
1409	29	24
1410	30	24
1411	31	24
1412	32	24
1413	33	24
1414	34	24
1415	35	24
1416	36	24
1417	37	24
1418	38	24
1419	39	24
1420	40	24
1421	41	24
1422	42	24
1423	43	24
1424	44	24
1425	45	24
1426	46	24
1427	47	24
1428	48	24
1429	49	24
1430	50	24
1431	51	24
1432	52	24
1433	53	24
1434	54	24
1435	55	24
1436	56	24
1437	57	24
1438	58	24
1439	59	24
1440	60	24
1441	1	25
1442	2	25
1443	3	25
1444	4	25
1445	5	25
1446	6	25
1447	7	25
1448	8	25
1449	9	25
1450	10	25
1451	11	25
1452	12	25
1453	13	25
1454	14	25
1455	15	25
1456	16	25
1457	17	25
1458	18	25
1459	19	25
1460	20	25
1461	21	25
1462	22	25
1463	23	25
1464	24	25
1465	25	25
1466	26	25
1467	27	25
1468	28	25
1469	29	25
1470	30	25
1471	31	25
1472	32	25
1473	33	25
1474	34	25
1475	35	25
1476	36	25
1477	37	25
1478	38	25
1479	39	25
1480	40	25
1481	41	25
1482	42	25
1483	43	25
1484	44	25
1485	45	25
1486	46	25
1487	47	25
1488	48	25
1489	49	25
1490	50	25
1491	51	25
1492	52	25
1493	53	25
1494	54	25
1495	55	25
1496	56	25
1497	57	25
1498	58	25
1499	59	25
1500	60	25
1501	1	26
1502	2	26
1503	3	26
1504	4	26
1505	5	26
1506	6	26
1507	7	26
1508	8	26
1509	9	26
1510	10	26
1511	11	26
1512	12	26
1513	13	26
1514	14	26
1515	15	26
1516	16	26
1517	17	26
1518	18	26
1519	19	26
1520	20	26
1521	21	26
1522	22	26
1523	23	26
1524	24	26
1525	25	26
1526	26	26
1527	27	26
1528	28	26
1529	29	26
1530	30	26
1531	31	26
1532	32	26
1533	33	26
1534	34	26
1535	35	26
1536	36	26
1537	37	26
1538	38	26
1539	39	26
1540	40	26
1541	41	26
1542	42	26
1543	43	26
1544	44	26
1545	45	26
1546	46	26
1547	47	26
1548	48	26
1549	49	26
1550	50	26
1551	51	26
1552	52	26
1553	53	26
1554	54	26
1555	55	26
1556	56	26
1557	57	26
1558	58	26
1559	59	26
1560	60	26
1561	1	27
1562	2	27
1563	3	27
1564	4	27
1565	5	27
1566	6	27
1567	7	27
1568	8	27
1569	9	27
1570	10	27
1571	11	27
1572	12	27
1573	13	27
1574	14	27
1575	15	27
1576	16	27
1577	17	27
1578	18	27
1579	19	27
1580	20	27
1581	21	27
1582	22	27
1583	23	27
1584	24	27
1585	25	27
1586	26	27
1587	27	27
1588	28	27
1589	29	27
1590	30	27
1591	31	27
1592	32	27
1593	33	27
1594	34	27
1595	35	27
1596	36	27
1597	37	27
1598	38	27
1599	39	27
1600	40	27
1601	41	27
1602	42	27
1603	43	27
1604	44	27
1605	45	27
1606	46	27
1607	47	27
1608	48	27
1609	49	27
1610	50	27
1611	51	27
1612	52	27
1613	53	27
1614	54	27
1615	55	27
1616	56	27
1617	57	27
1618	58	27
1619	59	27
1620	60	27
1621	1	28
1622	2	28
1623	3	28
1624	4	28
1625	5	28
1626	6	28
1627	7	28
1628	8	28
1629	9	28
1630	10	28
1631	11	28
1632	12	28
1633	13	28
1634	14	28
1635	15	28
1636	16	28
1637	17	28
1638	18	28
1639	19	28
1640	20	28
1641	21	28
1642	22	28
1643	23	28
1644	24	28
1645	25	28
1646	26	28
1647	27	28
1648	28	28
1649	29	28
1650	30	28
1651	31	28
1652	32	28
1653	33	28
1654	34	28
1655	35	28
1656	36	28
1657	37	28
1658	38	28
1659	39	28
1660	40	28
1661	41	28
1662	42	28
1663	43	28
1664	44	28
1665	45	28
1666	46	28
1667	47	28
1668	48	28
1669	49	28
1670	50	28
1671	51	28
1672	52	28
1673	53	28
1674	54	28
1675	55	28
1676	56	28
1677	57	28
1678	58	28
1679	59	28
1680	60	28
1681	1	29
1682	2	29
1683	3	29
1684	4	29
1685	5	29
1686	6	29
1687	7	29
1688	8	29
1689	9	29
1690	10	29
1691	11	29
1692	12	29
1693	13	29
1694	14	29
1695	15	29
1696	16	29
1697	17	29
1698	18	29
1699	19	29
1700	20	29
1701	21	29
1702	22	29
1703	23	29
1704	24	29
1705	25	29
1706	26	29
1707	27	29
1708	28	29
1709	29	29
1710	30	29
1711	31	29
1712	32	29
1713	33	29
1714	34	29
1715	35	29
1716	36	29
1717	37	29
1718	38	29
1719	39	29
1720	40	29
1721	41	29
1722	42	29
1723	43	29
1724	44	29
1725	45	29
1726	46	29
1727	47	29
1728	48	29
1729	49	29
1730	50	29
1731	51	29
1732	52	29
1733	53	29
1734	54	29
1735	55	29
1736	56	29
1737	57	29
1738	58	29
1739	59	29
1740	60	29
1741	1	30
1742	2	30
1743	3	30
1744	4	30
1745	5	30
1746	6	30
1747	7	30
1748	8	30
1749	9	30
1750	10	30
1751	11	30
1752	12	30
1753	13	30
1754	14	30
1755	15	30
1756	16	30
1757	17	30
1758	18	30
1759	19	30
1760	20	30
1761	21	30
1762	22	30
1763	23	30
1764	24	30
1765	25	30
1766	26	30
1767	27	30
1768	28	30
1769	29	30
1770	30	30
1771	31	30
1772	32	30
1773	33	30
1774	34	30
1775	35	30
1776	36	30
1777	37	30
1778	38	30
1779	39	30
1780	40	30
1781	41	30
1782	42	30
1783	43	30
1784	44	30
1785	45	30
1786	46	30
1787	47	30
1788	48	30
1789	49	30
1790	50	30
1791	51	30
1792	52	30
1793	53	30
1794	54	30
1795	55	30
1796	56	30
1797	57	30
1798	58	30
1799	59	30
1800	60	30
1801	1	31
1802	2	31
1803	3	31
1804	4	31
1805	5	31
1806	6	31
1807	7	31
1808	8	31
1809	9	31
1810	10	31
1811	11	31
1812	12	31
1813	13	31
1814	14	31
1815	15	31
1816	16	31
1817	17	31
1818	18	31
1819	19	31
1820	20	31
1821	21	31
1822	22	31
1823	23	31
1824	24	31
1825	25	31
1826	26	31
1827	27	31
1828	28	31
1829	29	31
1830	30	31
1831	31	31
1832	32	31
1833	33	31
1834	34	31
1835	35	31
1836	36	31
1837	37	31
1838	38	31
1839	39	31
1840	40	31
1841	41	31
1842	42	31
1843	43	31
1844	44	31
1845	45	31
1846	46	31
1847	47	31
1848	48	31
1849	49	31
1850	50	31
1851	51	31
1852	52	31
1853	53	31
1854	54	31
1855	55	31
1856	56	31
1857	57	31
1858	58	31
1859	59	31
1860	60	31
1861	1	32
1862	2	32
1863	3	32
1864	4	32
1865	5	32
1866	6	32
1867	7	32
1868	8	32
1869	9	32
1870	10	32
1871	11	32
1872	12	32
1873	13	32
1874	14	32
1875	15	32
1876	16	32
1877	17	32
1878	18	32
1879	19	32
1880	20	32
1881	21	32
1882	22	32
1883	23	32
1884	24	32
1885	25	32
1886	26	32
1887	27	32
1888	28	32
1889	29	32
1890	30	32
1891	31	32
1892	32	32
1893	33	32
1894	34	32
1895	35	32
1896	36	32
1897	37	32
1898	38	32
1899	39	32
1900	40	32
1901	41	32
1902	42	32
1903	43	32
1904	44	32
1905	45	32
1906	46	32
1907	47	32
1908	48	32
1909	49	32
1910	50	32
1911	51	32
1912	52	32
1913	53	32
1914	54	32
1915	55	32
1916	56	32
1917	57	32
1918	58	32
1919	59	32
1920	60	32
1921	1	33
1922	2	33
1923	3	33
1924	4	33
1925	5	33
1926	6	33
1927	7	33
1928	8	33
1929	9	33
1930	10	33
1931	11	33
1932	12	33
1933	13	33
1934	14	33
1935	15	33
1936	16	33
1937	17	33
1938	18	33
1939	19	33
1940	20	33
1941	21	33
1942	22	33
1943	23	33
1944	24	33
1945	25	33
1946	26	33
1947	27	33
1948	28	33
1949	29	33
1950	30	33
1951	31	33
1952	32	33
1953	33	33
1954	34	33
1955	35	33
1956	36	33
1957	37	33
1958	38	33
1959	39	33
1960	40	33
1961	41	33
1962	42	33
1963	43	33
1964	44	33
1965	45	33
1966	46	33
1967	47	33
1968	48	33
1969	49	33
1970	50	33
1971	51	33
1972	52	33
1973	53	33
1974	54	33
1975	55	33
1976	56	33
1977	57	33
1978	58	33
1979	59	33
1980	60	33
1981	1	34
1982	2	34
1983	3	34
1984	4	34
1985	5	34
1986	6	34
1987	7	34
1988	8	34
1989	9	34
1990	10	34
1991	11	34
1992	12	34
1993	13	34
1994	14	34
1995	15	34
1996	16	34
1997	17	34
1998	18	34
1999	19	34
2000	20	34
[truncated: 1,600 more rows]

## Sheet: Tests t et z (2 échant.)1_HID
1	1	1
2	2	1
3	3	1
4	4	1
5	5	1
6	6	1
7	7	1
8	8	1
9	9	1
10	10	1
11	11	1
12	12	1
13	13	1
14	14	1
15	15	1
16	16	1
17	17	1
18	18	1
19	19	1
20	20	1
21	21	1
22	22	1
23	23	1
24	24	1
25	25	1
26	26	1
27	27	1
28	28	1
29	29	1
30	30	1
31	31	1
32	32	1
33	33	1
34	34	1
35	35	1
36	36	1
37	37	1
38	38	1
39	39	1
40	40	1
41	41	1
42	42	1
43	43	1
44	44	1
45	45	1
46	46	1
47	47	1
48	48	1
49	49	1
50	50	1
51	51	1
52	52	1
53	53	1
54	54	1
55	55	1
56	56	1
57	57	1
58	58	1
59	59	1
60	60	1
61	1	2
62	2	2
63	3	2
64	4	2
65	5	2
66	6	2
67	7	2
68	8	2
69	9	2
70	10	2
71	11	2
72	12	2
73	13	2
74	14	2
75	15	2
76	16	2
77	17	2
78	18	2
79	19	2
80	20	2
81	21	2
82	22	2
83	23	2
84	24	2
85	25	2
86	26	2
87	27	2
88	28	2
89	29	2
90	30	2
91	31	2
92	32	2
93	33	2
94	34	2
95	35	2
96	36	2
97	37	2
98	38	2
99	39	2
100	40	2
101	41	2
102	42	2
103	43	2
104	44	2
105	45	2
106	46	2
107	47	2
108	48	2
109	49	2
110	50	2
111	51	2
112	52	2
113	53	2
114	54	2
115	55	2
116	56	2
117	57	2
118	58	2
119	59	2
120	60	2
121	1	3
122	2	3
123	3	3
124	4	3
125	5	3
126	6	3
127	7	3
128	8	3
129	9	3
130	10	3
131	11	3
132	12	3
133	13	3
134	14	3
135	15	3
136	16	3
137	17	3
138	18	3
139	19	3
140	20	3
141	21	3
142	22	3
143	23	3
144	24	3
145	25	3
146	26	3
147	27	3
148	28	3
149	29	3
150	30	3
151	31	3
152	32	3
153	33	3
154	34	3
155	35	3
156	36	3
157	37	3
158	38	3
159	39	3
160	40	3
161	41	3
162	42	3
163	43	3
164	44	3
165	45	3
166	46	3
167	47	3
168	48	3
169	49	3
170	50	3
171	51	3
172	52	3
173	53	3
174	54	3
175	55	3
176	56	3
177	57	3
178	58	3
179	59	3
180	60	3
181	1	4
182	2	4
183	3	4
184	4	4
185	5	4
186	6	4
187	7	4
188	8	4
189	9	4
190	10	4
191	11	4
192	12	4
193	13	4
194	14	4
195	15	4
196	16	4
197	17	4
198	18	4
199	19	4
200	20	4
201	21	4
202	22	4
203	23	4
204	24	4
205	25	4
206	26	4
207	27	4
208	28	4
209	29	4
210	30	4
211	31	4
212	32	4
213	33	4
214	34	4
215	35	4
216	36	4
217	37	4
218	38	4
219	39	4
220	40	4
221	41	4
222	42	4
223	43	4
224	44	4
225	45	4
226	46	4
227	47	4
228	48	4
229	49	4
230	50	4
231	51	4
232	52	4
233	53	4
234	54	4
235	55	4
236	56	4
237	57	4
238	58	4
239	59	4
240	60	4
241	1	5
242	2	5
243	3	5
244	4	5
245	5	5
246	6	5
247	7	5
248	8	5
249	9	5
250	10	5
251	11	5
252	12	5
253	13	5
254	14	5
255	15	5
256	16	5
257	17	5
258	18	5
259	19	5
260	20	5
261	21	5
262	22	5
263	23	5
264	24	5
265	25	5
266	26	5
267	27	5
268	28	5
269	29	5
270	30	5
271	31	5
272	32	5
273	33	5
274	34	5
275	35	5
276	36	5
277	37	5
278	38	5
279	39	5
280	40	5
281	41	5
282	42	5
283	43	5
284	44	5
285	45	5
286	46	5
287	47	5
288	48	5
289	49	5
290	50	5
291	51	5
292	52	5
293	53	5
294	54	5
295	55	5
296	56	5
297	57	5
298	58	5
299	59	5
300	60	5
301	1	6
302	2	6
303	3	6
304	4	6
305	5	6
306	6	6
307	7	6
308	8	6
309	9	6
310	10	6
311	11	6
312	12	6
313	13	6
314	14	6
315	15	6
316	16	6
317	17	6
318	18	6
319	19	6
320	20	6
321	21	6
322	22	6
323	23	6
324	24	6
325	25	6
326	26	6
327	27	6
328	28	6
329	29	6
330	30	6
331	31	6
332	32	6
333	33	6
334	34	6
335	35	6
336	36	6
337	37	6
338	38	6
339	39	6
340	40	6
341	41	6
342	42	6
343	43	6
344	44	6
345	45	6
346	46	6
347	47	6
348	48	6
349	49	6
350	50	6
351	51	6
352	52	6
353	53	6
354	54	6
355	55	6
356	56	6
357	57	6
358	58	6
359	59	6
360	60	6
361	1	7
362	2	7
363	3	7
364	4	7
365	5	7
366	6	7
367	7	7
368	8	7
369	9	7
370	10	7
371	11	7
372	12	7
373	13	7
374	14	7
375	15	7
376	16	7
377	17	7
378	18	7
379	19	7
380	20	7
381	21	7
382	22	7
383	23	7
384	24	7
385	25	7
386	26	7
387	27	7
388	28	7
389	29	7
390	30	7
391	31	7
392	32	7
393	33	7
394	34	7
395	35	7
396	36	7
397	37	7
398	38	7
399	39	7
400	40	7
401	41	7
402	42	7
403	43	7
404	44	7
405	45	7
406	46	7
407	47	7
408	48	7
409	49	7
410	50	7
411	51	7
412	52	7
413	53	7
414	54	7
415	55	7
416	56	7
417	57	7
418	58	7
419	59	7
420	60	7
421	1	8
422	2	8
423	3	8
424	4	8
425	5	8
426	6	8
427	7	8
428	8	8
429	9	8
430	10	8
431	11	8
432	12	8
433	13	8
434	14	8
435	15	8
436	16	8
437	17	8
438	18	8
439	19	8
440	20	8
441	21	8
442	22	8
443	23	8
444	24	8
445	25	8
446	26	8
447	27	8
448	28	8
449	29	8
450	30	8
451	31	8
452	32	8
453	33	8
454	34	8
455	35	8
456	36	8
457	37	8
458	38	8
459	39	8
460	40	8
461	41	8
462	42	8
463	43	8
464	44	8
465	45	8
466	46	8
467	47	8
468	48	8
469	49	8
470	50	8
471	51	8
472	52	8
473	53	8
474	54	8
475	55	8
476	56	8
477	57	8
478	58	8
479	59	8
480	60	8
481	1	9
482	2	9
483	3	9
484	4	9
485	5	9
486	6	9
487	7	9
488	8	9
489	9	9
490	10	9
491	11	9
492	12	9
493	13	9
494	14	9
495	15	9
496	16	9
497	17	9
498	18	9
499	19	9
500	20	9
501	21	9
502	22	9
503	23	9
504	24	9
505	25	9
506	26	9
507	27	9
508	28	9
509	29	9
510	30	9
511	31	9
512	32	9
513	33	9
514	34	9
515	35	9
516	36	9
517	37	9
518	38	9
519	39	9
520	40	9
521	41	9
522	42	9
523	43	9
524	44	9
525	45	9
526	46	9
527	47	9
528	48	9
529	49	9
530	50	9
531	51	9
532	52	9
533	53	9
534	54	9
535	55	9
536	56	9
537	57	9
538	58	9
539	59	9
540	60	9
541	1	10
542	2	10
543	3	10
544	4	10
545	5	10
546	6	10
547	7	10
548	8	10
549	9	10
550	10	10
551	11	10
552	12	10
553	13	10
554	14	10
555	15	10
556	16	10
557	17	10
558	18	10
559	19	10
560	20	10
561	21	10
562	22	10
563	23	10
564	24	10
565	25	10
566	26	10
567	27	10
568	28	10
569	29	10
570	30	10
571	31	10
572	32	10
573	33	10
574	34	10
575	35	10
576	36	10
577	37	10
578	38	10
579	39	10
580	40	10
581	41	10
582	42	10
583	43	10
584	44	10
585	45	10
586	46	10
587	47	10
588	48	10
589	49	10
590	50	10
591	51	10
592	52	10
593	53	10
594	54	10
595	55	10
596	56	10
597	57	10
598	58	10
599	59	10
600	60	10
601	1	11
602	2	11
603	3	11
604	4	11
605	5	11
606	6	11
607	7	11
608	8	11
609	9	11
610	10	11
611	11	11
612	12	11
613	13	11
614	14	11
615	15	11
616	16	11
617	17	11
618	18	11
619	19	11
620	20	11
621	21	11
622	22	11
623	23	11
624	24	11
625	25	11
626	26	11
627	27	11
628	28	11
629	29	11
630	30	11
631	31	11
632	32	11
633	33	11
634	34	11
635	35	11
636	36	11
637	37	11
638	38	11
639	39	11
640	40	11
641	41	11
642	42	11
643	43	11
644	44	11
645	45	11
646	46	11
647	47	11
648	48	11
649	49	11
650	50	11
651	51	11
652	52	11
653	53	11
654	54	11
655	55	11
656	56	11
657	57	11
658	58	11
659	59	11
660	60	11
661	1	12
662	2	12
663	3	12
664	4	12
665	5	12
666	6	12
667	7	12
668	8	12
669	9	12
670	10	12
671	11	12
672	12	12
673	13	12
674	14	12
675	15	12
676	16	12
677	17	12
678	18	12
679	19	12
680	20	12
681	21	12
682	22	12
683	23	12
684	24	12
685	25	12
686	26	12
687	27	12
688	28	12
689	29	12
690	30	12
691	31	12
692	32	12
693	33	12
694	34	12
695	35	12
696	36	12
697	37	12
698	38	12
699	39	12
700	40	12
701	41	12
702	42	12
703	43	12
704	44	12
705	45	12
706	46	12
707	47	12
708	48	12
709	49	12
710	50	12
711	51	12
712	52	12
713	53	12
714	54	12
715	55	12
716	56	12
717	57	12
718	58	12
719	59	12
720	60	12
721	1	13
722	2	13
723	3	13
724	4	13
725	5	13
726	6	13
727	7	13
728	8	13
729	9	13
730	10	13
731	11	13
732	12	13
733	13	13
734	14	13
735	15	13
736	16	13
737	17	13
738	18	13
739	19	13
740	20	13
741	21	13
742	22	13
743	23	13
744	24	13
745	25	13
746	26	13
747	27	13
748	28	13
749	29	13
750	30	13
751	31	13
752	32	13
753	33	13
754	34	13
755	35	13
756	36	13
757	37	13
758	38	13
759	39	13
760	40	13
761	41	13
762	42	13
763	43	13
764	44	13
765	45	13
766	46	13
767	47	13
768	48	13
769	49	13
770	50	13
771	51	13
772	52	13
773	53	13
774	54	13
775	55	13
776	56	13
777	57	13
778	58	13
779	59	13
780	60	13
781	1	14
782	2	14
783	3	14
784	4	14
785	5	14
786	6	14
787	7	14
788	8	14
789	9	14
790	10	14
791	11	14
792	12	14
793	13	14
794	14	14
795	15	14
796	16	14
797	17	14
798	18	14
799	19	14
800	20	14
801	21	14
802	22	14
803	23	14
804	24	14
805	25	14
806	26	14
807	27	14
808	28	14
809	29	14
810	30	14
811	31	14
812	32	14
813	33	14
814	34	14
815	35	14
816	36	14
817	37	14
818	38	14
819	39	14
820	40	14
821	41	14
822	42	14
823	43	14
824	44	14
825	45	14
826	46	14
827	47	14
828	48	14
829	49	14
830	50	14
831	51	14
832	52	14
833	53	14
834	54	14
835	55	14
836	56	14
837	57	14
838	58	14
839	59	14
840	60	14
841	1	15
842	2	15
843	3	15
844	4	15
845	5	15
846	6	15
847	7	15
848	8	15
849	9	15
850	10	15
851	11	15
852	12	15
853	13	15
854	14	15
855	15	15
856	16	15
857	17	15
858	18	15
859	19	15
860	20	15
861	21	15
862	22	15
863	23	15
864	24	15
865	25	15
866	26	15
867	27	15
868	28	15
869	29	15
870	30	15
871	31	15
872	32	15
873	33	15
874	34	15
875	35	15
876	36	15
877	37	15
878	38	15
879	39	15
880	40	15
881	41	15
882	42	15
883	43	15
884	44	15
885	45	15
886	46	15
887	47	15
888	48	15
889	49	15
890	50	15
891	51	15
892	52	15
893	53	15
894	54	15
895	55	15
896	56	15
897	57	15
898	58	15
899	59	15
900	60	15
901	1	16
902	2	16
903	3	16
904	4	16
905	5	16
906	6	16
907	7	16
908	8	16
909	9	16
910	10	16
911	11	16
912	12	16
913	13	16
914	14	16
915	15	16
916	16	16
917	17	16
918	18	16
919	19	16
920	20	16
921	21	16
922	22	16
923	23	16
924	24	16
925	25	16
926	26	16
927	27	16
928	28	16
929	29	16
930	30	16
931	31	16
932	32	16
933	33	16
934	34	16
935	35	16
936	36	16
937	37	16
938	38	16
939	39	16
940	40	16
941	41	16
942	42	16
943	43	16
944	44	16
945	45	16
946	46	16
947	47	16
948	48	16
949	49	16
950	50	16
951	51	16
952	52	16
953	53	16
954	54	16
955	55	16
956	56	16
957	57	16
958	58	16
959	59	16
960	60	16
961	1	17
962	2	17
963	3	17
964	4	17
965	5	17
966	6	17
967	7	17
968	8	17
969	9	17
970	10	17
971	11	17
972	12	17
973	13	17
974	14	17
975	15	17
976	16	17
977	17	17
978	18	17
979	19	17
980	20	17
981	21	17
982	22	17
983	23	17
984	24	17
985	25	17
986	26	17
987	27	17
988	28	17
989	29	17
990	30	17
991	31	17
992	32	17
993	33	17
994	34	17
995	35	17
996	36	17
997	37	17
998	38	17
999	39	17
1000	40	17
1001	41	17
1002	42	17
1003	43	17
1004	44	17
1005	45	17
1006	46	17
1007	47	17
1008	48	17
1009	49	17
1010	50	17
1011	51	17
1012	52	17
1013	53	17
1014	54	17
1015	55	17
1016	56	17
1017	57	17
1018	58	17
1019	59	17
1020	60	17
1021	1	18
1022	2	18
1023	3	18
1024	4	18
1025	5	18
1026	6	18
1027	7	18
1028	8	18
1029	9	18
1030	10	18
1031	11	18
1032	12	18
1033	13	18
1034	14	18
1035	15	18
1036	16	18
1037	17	18
1038	18	18
1039	19	18
1040	20	18
1041	21	18
1042	22	18
1043	23	18
1044	24	18
1045	25	18
1046	26	18
1047	27	18
1048	28	18
1049	29	18
1050	30	18
1051	31	18
1052	32	18
1053	33	18
1054	34	18
1055	35	18
1056	36	18
1057	37	18
1058	38	18
1059	39	18
1060	40	18
1061	41	18
1062	42	18
1063	43	18
1064	44	18
1065	45	18
1066	46	18
1067	47	18
1068	48	18
1069	49	18
1070	50	18
1071	51	18
1072	52	18
1073	53	18
1074	54	18
1075	55	18
1076	56	18
1077	57	18
1078	58	18
1079	59	18
1080	60	18
1081	1	19
1082	2	19
1083	3	19
1084	4	19
1085	5	19
1086	6	19
1087	7	19
1088	8	19
1089	9	19
1090	10	19
1091	11	19
1092	12	19
1093	13	19
1094	14	19
1095	15	19
1096	16	19
1097	17	19
1098	18	19
1099	19	19
1100	20	19
1101	21	19
1102	22	19
1103	23	19
1104	24	19
1105	25	19
1106	26	19
1107	27	19
1108	28	19
1109	29	19
1110	30	19
1111	31	19
1112	32	19
1113	33	19
1114	34	19
1115	35	19
1116	36	19
1117	37	19
1118	38	19
1119	39	19
1120	40	19
1121	41	19
1122	42	19
1123	43	19
1124	44	19
1125	45	19
1126	46	19
1127	47	19
1128	48	19
1129	49	19
1130	50	19
1131	51	19
1132	52	19
1133	53	19
1134	54	19
1135	55	19
1136	56	19
1137	57	19
1138	58	19
1139	59	19
1140	60	19
1141	1	20
1142	2	20
1143	3	20
1144	4	20
1145	5	20
1146	6	20
1147	7	20
1148	8	20
1149	9	20
1150	10	20
1151	11	20
1152	12	20
1153	13	20
1154	14	20
1155	15	20
1156	16	20
1157	17	20
1158	18	20
1159	19	20
1160	20	20
1161	21	20
1162	22	20
1163	23	20
1164	24	20
1165	25	20
1166	26	20
1167	27	20
1168	28	20
1169	29	20
1170	30	20
1171	31	20
1172	32	20
1173	33	20
1174	34	20
1175	35	20
1176	36	20
1177	37	20
1178	38	20
1179	39	20
1180	40	20
1181	41	20
1182	42	20
1183	43	20
1184	44	20
1185	45	20
1186	46	20
1187	47	20
1188	48	20
1189	49	20
1190	50	20
1191	51	20
1192	52	20
1193	53	20
1194	54	20
1195	55	20
1196	56	20
1197	57	20
1198	58	20
1199	59	20
1200	60	20
1201	1	21
1202	2	21
1203	3	21
1204	4	21
1205	5	21
1206	6	21
1207	7	21
1208	8	21
1209	9	21
1210	10	21
1211	11	21
1212	12	21
1213	13	21
1214	14	21
1215	15	21
1216	16	21
1217	17	21
1218	18	21
1219	19	21
1220	20	21
1221	21	21
1222	22	21
1223	23	21
1224	24	21
1225	25	21
1226	26	21
1227	27	21
1228	28	21
1229	29	21
1230	30	21
1231	31	21
1232	32	21
1233	33	21
1234	34	21
1235	35	21
1236	36	21
1237	37	21
1238	38	21
1239	39	21
1240	40	21
1241	41	21
1242	42	21
1243	43	21
1244	44	21
1245	45	21
1246	46	21
1247	47	21
1248	48	21
1249	49	21
1250	50	21
1251	51	21
1252	52	21
1253	53	21
1254	54	21
1255	55	21
1256	56	21
1257	57	21
1258	58	21
1259	59	21
1260	60	21
1261	1	22
1262	2	22
1263	3	22
1264	4	22
1265	5	22
1266	6	22
1267	7	22
1268	8	22
1269	9	22
1270	10	22
1271	11	22
1272	12	22
1273	13	22
1274	14	22
1275	15	22
1276	16	22
1277	17	22
1278	18	22
1279	19	22
1280	20	22
1281	21	22
1282	22	22
1283	23	22
1284	24	22
1285	25	22
1286	26	22
1287	27	22
1288	28	22
1289	29	22
1290	30	22
1291	31	22
1292	32	22
1293	33	22
1294	34	22
1295	35	22
1296	36	22
1297	37	22
1298	38	22
1299	39	22
1300	40	22
1301	41	22
1302	42	22
1303	43	22
1304	44	22
1305	45	22
1306	46	22
1307	47	22
1308	48	22
1309	49	22
1310	50	22
1311	51	22
1312	52	22
1313	53	22
1314	54	22
1315	55	22
1316	56	22
1317	57	22
1318	58	22
1319	59	22
1320	60	22
1321	1	23
1322	2	23
1323	3	23
1324	4	23
1325	5	23
1326	6	23
1327	7	23
1328	8	23
1329	9	23
1330	10	23
1331	11	23
1332	12	23
1333	13	23
1334	14	23
1335	15	23
1336	16	23
1337	17	23
1338	18	23
1339	19	23
1340	20	23
1341	21	23
1342	22	23
1343	23	23
1344	24	23
1345	25	23
1346	26	23
1347	27	23
1348	28	23
1349	29	23
1350	30	23
1351	31	23
1352	32	23
1353	33	23
1354	34	23
1355	35	23
1356	36	23
1357	37	23
1358	38	23
1359	39	23
1360	40	23
1361	41	23
1362	42	23
1363	43	23
1364	44	23
1365	45	23
1366	46	23
1367	47	23
1368	48	23
1369	49	23
1370	50	23
1371	51	23
1372	52	23
1373	53	23
1374	54	23
1375	55	23
1376	56	23
1377	57	23
1378	58	23
1379	59	23
1380	60	23
1381	1	24
1382	2	24
1383	3	24
1384	4	24
1385	5	24
1386	6	24
1387	7	24
1388	8	24
1389	9	24
1390	10	24
1391	11	24
1392	12	24
1393	13	24
1394	14	24
1395	15	24
1396	16	24
1397	17	24
1398	18	24
1399	19	24
1400	20	24
1401	21	24
1402	22	24
1403	23	24
1404	24	24
1405	25	24
1406	26	24
1407	27	24
1408	28	24
1409	29	24
1410	30	24
1411	31	24
1412	32	24
1413	33	24
1414	34	24
1415	35	24
1416	36	24
1417	37	24
1418	38	24
1419	39	24
1420	40	24
1421	41	24
1422	42	24
1423	43	24
1424	44	24
1425	45	24
1426	46	24
1427	47	24
1428	48	24
1429	49	24
1430	50	24
1431	51	24
1432	52	24
1433	53	24
1434	54	24
1435	55	24
1436	56	24
1437	57	24
1438	58	24
1439	59	24
1440	60	24
1441	1	25
1442	2	25
1443	3	25
1444	4	25
1445	5	25
1446	6	25
1447	7	25
1448	8	25
1449	9	25
1450	10	25
1451	11	25
1452	12	25
1453	13	25
1454	14	25
1455	15	25
1456	16	25
1457	17	25
1458	18	25
1459	19	25
1460	20	25
1461	21	25
1462	22	25
1463	23	25
1464	24	25
1465	25	25
1466	26	25
1467	27	25
1468	28	25
1469	29	25
1470	30	25
1471	31	25
1472	32	25
1473	33	25
1474	34	25
1475	35	25
1476	36	25
1477	37	25
1478	38	25
1479	39	25
1480	40	25
1481	41	25
1482	42	25
1483	43	25
1484	44	25
1485	45	25
1486	46	25
1487	47	25
1488	48	25
1489	49	25
1490	50	25
1491	51	25
1492	52	25
1493	53	25
1494	54	25
1495	55	25
1496	56	25
1497	57	25
1498	58	25
1499	59	25
1500	60	25
1501	1	26
1502	2	26
1503	3	26
1504	4	26
1505	5	26
1506	6	26
1507	7	26
1508	8	26
1509	9	26
1510	10	26
1511	11	26
1512	12	26
1513	13	26
1514	14	26
1515	15	26
1516	16	26
1517	17	26
1518	18	26
1519	19	26
1520	20	26
1521	21	26
1522	22	26
1523	23	26
1524	24	26
1525	25	26
1526	26	26
1527	27	26
1528	28	26
1529	29	26
1530	30	26
1531	31	26
1532	32	26
1533	33	26
1534	34	26
1535	35	26
1536	36	26
1537	37	26
1538	38	26
1539	39	26
1540	40	26
1541	41	26
1542	42	26
1543	43	26
1544	44	26
1545	45	26
1546	46	26
1547	47	26
1548	48	26
1549	49	26
1550	50	26
1551	51	26
1552	52	26
1553	53	26
1554	54	26
1555	55	26
1556	56	26
1557	57	26
1558	58	26
1559	59	26
1560	60	26
1561	1	27
1562	2	27
1563	3	27
1564	4	27
1565	5	27
1566	6	27
1567	7	27
1568	8	27
1569	9	27
1570	10	27
1571	11	27
1572	12	27
1573	13	27
1574	14	27
1575	15	27
1576	16	27
1577	17	27
1578	18	27
1579	19	27
1580	20	27
1581	21	27
1582	22	27
1583	23	27
1584	24	27
1585	25	27
1586	26	27
1587	27	27
1588	28	27
1589	29	27
1590	30	27
1591	31	27
1592	32	27
1593	33	27
1594	34	27
1595	35	27
1596	36	27
1597	37	27
1598	38	27
1599	39	27
1600	40	27
1601	41	27
1602	42	27
1603	43	27
1604	44	27
1605	45	27
1606	46	27
1607	47	27
1608	48	27
1609	49	27
1610	50	27
1611	51	27
1612	52	27
1613	53	27
1614	54	27
1615	55	27
1616	56	27
1617	57	27
1618	58	27
1619	59	27
1620	60	27
1621	1	28
1622	2	28
1623	3	28
1624	4	28
1625	5	28
1626	6	28
1627	7	28
1628	8	28
1629	9	28
1630	10	28
1631	11	28
1632	12	28
1633	13	28
1634	14	28
1635	15	28
1636	16	28
1637	17	28
1638	18	28
1639	19	28
1640	20	28
1641	21	28
1642	22	28
1643	23	28
1644	24	28
1645	25	28
1646	26	28
1647	27	28
1648	28	28
1649	29	28
1650	30	28
1651	31	28
1652	32	28
1653	33	28
1654	34	28
1655	35	28
1656	36	28
1657	37	28
1658	38	28
1659	39	28
1660	40	28
1661	41	28
1662	42	28
1663	43	28
1664	44	28
1665	45	28
1666	46	28
1667	47	28
1668	48	28
1669	49	28
1670	50	28
1671	51	28
1672	52	28
1673	53	28
1674	54	28
1675	55	28
1676	56	28
1677	57	28
1678	58	28
1679	59	28
1680	60	28
1681	1	29
1682	2	29
1683	3	29
1684	4	29
1685	5	29
1686	6	29
1687	7	29
1688	8	29
1689	9	29
1690	10	29
1691	11	29
1692	12	29
1693	13	29
1694	14	29
1695	15	29
1696	16	29
1697	17	29
1698	18	29
1699	19	29
1700	20	29
1701	21	29
1702	22	29
1703	23	29
1704	24	29
1705	25	29
1706	26	29
1707	27	29
1708	28	29
1709	29	29
1710	30	29
1711	31	29
1712	32	29
1713	33	29
1714	34	29
1715	35	29
1716	36	29
1717	37	29
1718	38	29
1719	39	29
1720	40	29
1721	41	29
1722	42	29
1723	43	29
1724	44	29
1725	45	29
1726	46	29
1727	47	29
1728	48	29
1729	49	29
1730	50	29
1731	51	29
1732	52	29
1733	53	29
1734	54	29
1735	55	29
1736	56	29
1737	57	29
1738	58	29
1739	59	29
1740	60	29
1741	1	30
1742	2	30
1743	3	30
1744	4	30
1745	5	30
1746	6	30
1747	7	30
1748	8	30
1749	9	30
1750	10	30
1751	11	30
1752	12	30
1753	13	30
1754	14	30
1755	15	30
1756	16	30
1757	17	30
1758	18	30
1759	19	30
1760	20	30
1761	21	30
1762	22	30
1763	23	30
1764	24	30
1765	25	30
1766	26	30
1767	27	30
1768	28	30
1769	29	30
1770	30	30
1771	31	30
1772	32	30
1773	33	30
1774	34	30
1775	35	30
1776	36	30
1777	37	30
1778	38	30
1779	39	30
1780	40	30
1781	41	30
1782	42	30
1783	43	30
1784	44	30
1785	45	30
1786	46	30
1787	47	30
1788	48	30
1789	49	30
1790	50	30
1791	51	30
1792	52	30
1793	53	30
1794	54	30
1795	55	30
1796	56	30
1797	57	30
1798	58	30
1799	59	30
1800	60	30
1801	1	31
1802	2	31
1803	3	31
1804	4	31
1805	5	31
1806	6	31
1807	7	31
1808	8	31
1809	9	31
1810	10	31
1811	11	31
1812	12	31
1813	13	31
1814	14	31
1815	15	31
1816	16	31
1817	17	31
1818	18	31
1819	19	31
1820	20	31
1821	21	31
1822	22	31
1823	23	31
1824	24	31
1825	25	31
1826	26	31
1827	27	31
1828	28	31
1829	29	31
1830	30	31
1831	31	31
1832	32	31
1833	33	31
1834	34	31
1835	35	31
1836	36	31
1837	37	31
1838	38	31
1839	39	31
1840	40	31
1841	41	31
1842	42	31
1843	43	31
1844	44	31
1845	45	31
1846	46	31
1847	47	31
1848	48	31
1849	49	31
1850	50	31
1851	51	31
1852	52	31
1853	53	31
1854	54	31
1855	55	31
1856	56	31
1857	57	31
1858	58	31
1859	59	31
1860	60	31
1861	1	32
1862	2	32
1863	3	32
1864	4	32
1865	5	32
1866	6	32
1867	7	32
1868	8	32
1869	9	32
1870	10	32
1871	11	32
1872	12	32
1873	13	32
1874	14	32
1875	15	32
1876	16	32
1877	17	32
1878	18	32
1879	19	32
1880	20	32
1881	21	32
1882	22	32
1883	23	32
1884	24	32
1885	25	32
1886	26	32
1887	27	32
1888	28	32
1889	29	32
1890	30	32
1891	31	32
1892	32	32
1893	33	32
1894	34	32
1895	35	32
1896	36	32
1897	37	32
1898	38	32
1899	39	32
1900	40	32
1901	41	32
1902	42	32
1903	43	32
1904	44	32
1905	45	32
1906	46	32
1907	47	32
1908	48	32
1909	49	32
1910	50	32
1911	51	32
1912	52	32
1913	53	32
1914	54	32
1915	55	32
1916	56	32
1917	57	32
1918	58	32
1919	59	32
1920	60	32
1921	1	33
1922	2	33
1923	3	33
1924	4	33
1925	5	33
1926	6	33
1927	7	33
1928	8	33
1929	9	33
1930	10	33
1931	11	33
1932	12	33
1933	13	33
1934	14	33
1935	15	33
1936	16	33
1937	17	33
1938	18	33
1939	19	33
1940	20	33
1941	21	33
1942	22	33
1943	23	33
1944	24	33
1945	25	33
1946	26	33
1947	27	33
1948	28	33
1949	29	33
1950	30	33
1951	31	33
1952	32	33
1953	33	33
1954	34	33
1955	35	33
1956	36	33
1957	37	33
1958	38	33
1959	39	33
1960	40	33
1961	41	33
1962	42	33
1963	43	33
1964	44	33
1965	45	33
1966	46	33
1967	47	33
1968	48	33
1969	49	33
1970	50	33
1971	51	33
1972	52	33
1973	53	33
1974	54	33
1975	55	33
1976	56	33
1977	57	33
1978	58	33
1979	59	33
1980	60	33
1981	1	34
1982	2	34
1983	3	34
1984	4	34
1985	5	34
1986	6	34
1987	7	34
1988	8	34
1989	9	34
1990	10	34
1991	11	34
1992	12	34
1993	13	34
1994	14	34
1995	15	34
1996	16	34
1997	17	34
1998	18	34
1999	19	34
2000	20	34
[truncated: 1,600 more rows]

## Sheet: Tests t et z (2 échant.)1_HID1
1	1	1
2	2	1
3	3	1
4	4	1
5	5	1
6	6	1
7	7	1
8	8	1
9	9	1
10	10	1
11	11	1
12	12	1
13	13	1
14	14	1
15	15	1
16	16	1
17	17	1
18	18	1
19	19	1
20	20	1
21	21	1
22	22	1
23	23	1
24	24	1
25	25	1
26	26	1
27	27	1
28	28	1
29	29	1
30	30	1
31	31	1
32	32	1
33	33	1
34	34	1
35	35	1
36	36	1
37	37	1
38	38	1
39	39	1
40	40	1
41	41	1
42	42	1
43	43	1
44	44	1
45	45	1
46	46	1
47	47	1
48	48	1
49	49	1
50	50	1
51	51	1
52	52	1
53	53	1
54	54	1
55	55	1
56	56	1
57	57	1
58	58	1
59	59	1
60	60	1
61	1	2
62	2	2
63	3	2
64	4	2
65	5	2
66	6	2
67	7	2
68	8	2
69	9	2
70	10	2
71	11	2
72	12	2
73	13	2
74	14	2
75	15	2
76	16	2
77	17	2
78	18	2
79	19	2
80	20	2
81	21	2
82	22	2
83	23	2
84	24	2
85	25	2
86	26	2
87	27	2
88	28	2
89	29	2
90	30	2
91	31	2
92	32	2
93	33	2
94	34	2
95	35	2
96	36	2
97	37	2
98	38	2
99	39	2
100	40	2
101	41	2
102	42	2
103	43	2
104	44	2
105	45	2
106	46	2
107	47	2
108	48	2
109	49	2
110	50	2
111	51	2
112	52	2
113	53	2
114	54	2
115	55	2
116	56	2
117	57	2
118	58	2
119	59	2
120	60	2
121	1	3
122	2	3
123	3	3
124	4	3
125	5	3
126	6	3
127	7	3
128	8	3
129	9	3
130	10	3
131	11	3
132	12	3
133	13	3
134	14	3
135	15	3
136	16	3
137	17	3
138	18	3
139	19	3
140	20	3
141	21	3
142	22	3
143	23	3
144	24	3
145	25	3
146	26	3
147	27	3
148	28	3
149	29	3
150	30	3
151	31	3
152	32	3
153	33	3
154	34	3
155	35	3
156	36	3
157	37	3
158	38	3
159	39	3
160	40	3
161	41	3
162	42	3
163	43	3
164	44	3
165	45	3
166	46	3
167	47	3
168	48	3
169	49	3
170	50	3
171	51	3
172	52	3
173	53	3
174	54	3
175	55	3
176	56	3
177	57	3
178	58	3
179	59	3
180	60	3
181	1	4
182	2	4
183	3	4
184	4	4
185	5	4
186	6	4
187	7	4
188	8	4
189	9	4
190	10	4
191	11	4
192	12	4
193	13	4
194	14	4
195	15	4
196	16	4
197	17	4
198	18	4
199	19	4
200	20	4
201	21	4
202	22	4
203	23	4
204	24	4
205	25	4
206	26	4
207	27	4
208	28	4
209	29	4
210	30	4
211	31	4
212	32	4
213	33	4
214	34	4
215	35	4
216	36	4
217	37	4
218	38	4
219	39	4
220	40	4
221	41	4
222	42	4
223	43	4
224	44	4
225	45	4
226	46	4
227	47	4
228	48	4
229	49	4
230	50	4
231	51	4
232	52	4
233	53	4
234	54	4
235	55	4
236	56	4
237	57	4
238	58	4
239	59	4
240	60	4
241	1	5
242	2	5
243	3	5
244	4	5
245	5	5
246	6	5
247	7	5
248	8	5
249	9	5
250	10	5
251	11	5
252	12	5
253	13	5
254	14	5
255	15	5
256	16	5
257	17	5
258	18	5
259	19	5
260	20	5
261	21	5
262	22	5
263	23	5
264	24	5
265	25	5
266	26	5
267	27	5
268	28	5
269	29	5
270	30	5
271	31	5
272	32	5
273	33	5
274	34	5
275	35	5
276	36	5
277	37	5
278	38	5
279	39	5
280	40	5
281	41	5
282	42	5
283	43	5
284	44	5
285	45	5
286	46	5
287	47	5
288	48	5
289	49	5
290	50	5
291	51	5
292	52	5
293	53	5
294	54	5
295	55	5
296	56	5
297	57	5
298	58	5
299	59	5
300	60	5
301	1	6
302	2	6
303	3	6
304	4	6
305	5	6
306	6	6
307	7	6
308	8	6
309	9	6
310	10	6
311	11	6
312	12	6
313	13	6
314	14	6
315	15	6
316	16	6
317	17	6
318	18	6
319	19	6
320	20	6
321	21	6
322	22	6
323	23	6
324	24	6
325	25	6
326	26	6
327	27	6
328	28	6
329	29	6
330	30	6
331	31	6
332	32	6
333	33	6
334	34	6
335	35	6
336	36	6
337	37	6
338	38	6
339	39	6
340	40	6
341	41	6
342	42	6
343	43	6
344	44	6
345	45	6
346	46	6
347	47	6
348	48	6
349	49	6
350	50	6
351	51	6
352	52	6
353	53	6
354	54	6
355	55	6
356	56	6
357	57	6
358	58	6
359	59	6
360	60	6
361	1	7
362	2	7
363	3	7
364	4	7
365	5	7
366	6	7
367	7	7
368	8	7
369	9	7
370	10	7
371	11	7
372	12	7
373	13	7
374	14	7
375	15	7
376	16	7
377	17	7
378	18	7
379	19	7
380	20	7
381	21	7
382	22	7
383	23	7
384	24	7
385	25	7
386	26	7
387	27	7
388	28	7
389	29	7
390	30	7
391	31	7
392	32	7
393	33	7
394	34	7
395	35	7
396	36	7
397	37	7
398	38	7
399	39	7
400	40	7
401	41	7
402	42	7
403	43	7
404	44	7
405	45	7
406	46	7
407	47	7
408	48	7
409	49	7
410	50	7
411	51	7
412	52	7
413	53	7
414	54	7
415	55	7
416	56	7
417	57	7
418	58	7
419	59	7
420	60	7
421	1	8
422	2	8
423	3	8
424	4	8
425	5	8
426	6	8
427	7	8
428	8	8
429	9	8
430	10	8
431	11	8
432	12	8
433	13	8
434	14	8
435	15	8
436	16	8
437	17	8
438	18	8
439	19	8
440	20	8
441	21	8
442	22	8
443	23	8
444	24	8
445	25	8
446	26	8
447	27	8
448	28	8
449	29	8
450	30	8
451	31	8
452	32	8
453	33	8
454	34	8
455	35	8
456	36	8
457	37	8
458	38	8
459	39	8
460	40	8
461	41	8
462	42	8
463	43	8
464	44	8
465	45	8
466	46	8
467	47	8
468	48	8
469	49	8
470	50	8
471	51	8
472	52	8
473	53	8
474	54	8
475	55	8
476	56	8
477	57	8
478	58	8
479	59	8
480	60	8
481	1	9
482	2	9
483	3	9
484	4	9
485	5	9
486	6	9
487	7	9
488	8	9
489	9	9
490	10	9
491	11	9
492	12	9
493	13	9
494	14	9
495	15	9
496	16	9
497	17	9
498	18	9
499	19	9
500	20	9
501	21	9
502	22	9
503	23	9
504	24	9
505	25	9
506	26	9
507	27	9
508	28	9
509	29	9
510	30	9
511	31	9
512	32	9
513	33	9
514	34	9
515	35	9
516	36	9
517	37	9
518	38	9
519	39	9
520	40	9
521	41	9
522	42	9
523	43	9
524	44	9
525	45	9
526	46	9
527	47	9
528	48	9
529	49	9
530	50	9
531	51	9
532	52	9
533	53	9
534	54	9
535	55	9
536	56	9
537	57	9
538	58	9
539	59	9
540	60	9
541	1	10
542	2	10
543	3	10
544	4	10
545	5	10
546	6	10
547	7	10
548	8	10
549	9	10
550	10	10
551	11	10
552	12	10
553	13	10
554	14	10
555	15	10
556	16	10
557	17	10
558	18	10
559	19	10
560	20	10
561	21	10
562	22	10
563	23	10
564	24	10
565	25	10
566	26	10
567	27	10
568	28	10
569	29	10
570	30	10
571	31	10
572	32	10
573	33	10
574	34	10
575	35	10
576	36	10
577	37	10
578	38	10
579	39	10
580	40	10
581	41	10
582	42	10
583	43	10
584	44	10
585	45	10
586	46	10
587	47	10
588	48	10
589	49	10
590	50	10
591	51	10
592	52	10
593	53	10
594	54	10
595	55	10
596	56	10
597	57	10
598	58	10
599	59	10
600	60	10
601	1	11
602	2	11
603	3	11
604	4	11
605	5	11
606	6	11
607	7	11
608	8	11
609	9	11
610	10	11
611	11	11
612	12	11
613	13	11
614	14	11
615	15	11
616	16	11
617	17	11
618	18	11
619	19	11
620	20	11
621	21	11
622	22	11
623	23	11
624	24	11
625	25	11
626	26	11
627	27	11
628	28	11
629	29	11
630	30	11
631	31	11
632	32	11
633	33	11
634	34	11
635	35	11
636	36	11
637	37	11
638	38	11
639	39	11
640	40	11
641	41	11
642	42	11
643	43	11
644	44	11
645	45	11
646	46	11
647	47	11
648	48	11
649	49	11
650	50	11
651	51	11
652	52	11
653	53	11
654	54	11
655	55	11
656	56	11
657	57	11
658	58	11
659	59	11
660	60	11
661	1	12
662	2	12
663	3	12
664	4	12
665	5	12
666	6	12
667	7	12
668	8	12
669	9	12
670	10	12
671	11	12
672	12	12
673	13	12
674	14	12
675	15	12
676	16	12
677	17	12
678	18	12
679	19	12
680	20	12
681	21	12
682	22	12
683	23	12
684	24	12
685	25	12
686	26	12
687	27	12
688	28	12
689	29	12
690	30	12
691	31	12
692	32	12
693	33	12
694	34	12
695	35	12
696	36	12
697	37	12
698	38	12
699	39	12
700	40	12
701	41	12
702	42	12
703	43	12
704	44	12
705	45	12
706	46	12
707	47	12
708	48	12
709	49	12
710	50	12
711	51	12
712	52	12
713	53	12
714	54	12
715	55	12
716	56	12
717	57	12
718	58	12
719	59	12
720	60	12
721	1	13
722	2	13
723	3	13
724	4	13
725	5	13
726	6	13
727	7	13
728	8	13
729	9	13
730	10	13
731	11	13
732	12	13
733	13	13
734	14	13
735	15	13
736	16	13
737	17	13
738	18	13
739	19	13
740	20	13
741	21	13
742	22	13
743	23	13
744	24	13
745	25	13
746	26	13
747	27	13
748	28	13
749	29	13
750	30	13
751	31	13
752	32	13
753	33	13
754	34	13
755	35	13
756	36	13
757	37	13
758	38	13
759	39	13
760	40	13
761	41	13
762	42	13
763	43	13
764	44	13
765	45	13
766	46	13
767	47	13
768	48	13
769	49	13
770	50	13
771	51	13
772	52	13
773	53	13
774	54	13
775	55	13
776	56	13
777	57	13
778	58	13
779	59	13
780	60	13
781	1	14
782	2	14
783	3	14
784	4	14
785	5	14
786	6	14
787	7	14
788	8	14
789	9	14
790	10	14
791	11	14
792	12	14
793	13	14
794	14	14
795	15	14
796	16	14
797	17	14
798	18	14
799	19	14
800	20	14
801	21	14
802	22	14
803	23	14
804	24	14
805	25	14
806	26	14
807	27	14
808	28	14
809	29	14
810	30	14
811	31	14
812	32	14
813	33	14
814	34	14
815	35	14
816	36	14
817	37	14
818	38	14
819	39	14
820	40	14
821	41	14
822	42	14
823	43	14
824	44	14
825	45	14
826	46	14
827	47	14
828	48	14
829	49	14
830	50	14
831	51	14
832	52	14
833	53	14
834	54	14
835	55	14
836	56	14
837	57	14
838	58	14
839	59	14
840	60	14
841	1	15
842	2	15
843	3	15
844	4	15
845	5	15
846	6	15
847	7	15
848	8	15
849	9	15
850	10	15
851	11	15
852	12	15
853	13	15
854	14	15
855	15	15
856	16	15
857	17	15
858	18	15
859	19	15
860	20	15
861	21	15
862	22	15
863	23	15
864	24	15
865	25	15
866	26	15
867	27	15
868	28	15
869	29	15
870	30	15
871	31	15
872	32	15
873	33	15
874	34	15
875	35	15
876	36	15
877	37	15
878	38	15
879	39	15
880	40	15
881	41	15
882	42	15
883	43	15
884	44	15
885	45	15
886	46	15
887	47	15
888	48	15
889	49	15
890	50	15
891	51	15
892	52	15
893	53	15
894	54	15
895	55	15
896	56	15
897	57	15
898	58	15
899	59	15
900	60	15
901	1	16
902	2	16
903	3	16
904	4	16
905	5	16
906	6	16
907	7	16
908	8	16
909	9	16
910	10	16
911	11	16
912	12	16
913	13	16
914	14	16
915	15	16
916	16	16
917	17	16
918	18	16
919	19	16
920	20	16
921	21	16
922	22	16
923	23	16
924	24	16
925	25	16
926	26	16
927	27	16
928	28	16
929	29	16
930	30	16
931	31	16
932	32	16
933	33	16
934	34	16
935	35	16
936	36	16
937	37	16
938	38	16
939	39	16
940	40	16
941	41	16
942	42	16
943	43	16
944	44	16
945	45	16
946	46	16
947	47	16
948	48	16
949	49	16
950	50	16
951	51	16
952	52	16
953	53	16
954	54	16
955	55	16
956	56	16
957	57	16
958	58	16
959	59	16
960	60	16
961	1	17
962	2	17
963	3	17
964	4	17
965	5	17
966	6	17
967	7	17
968	8	17
969	9	17
970	10	17
971	11	17
972	12	17
973	13	17
974	14	17
975	15	17
976	16	17
977	17	17
978	18	17
979	19	17
980	20	17
981	21	17
982	22	17
983	23	17
984	24	17
985	25	17
986	26	17
987	27	17
988	28	17
989	29	17
990	30	17
991	31	17
992	32	17
993	33	17
994	34	17
995	35	17
996	36	17
997	37	17
998	38	17
999	39	17
1000	40	17
1001	41	17
1002	42	17
1003	43	17
1004	44	17
1005	45	17
1006	46	17
1007	47	17
1008	48	17
1009	49	17
1010	50	17
1011	51	17
1012	52	17
1013	53	17
1014	54	17
1015	55	17
1016	56	17
1017	57	17
1018	58	17
1019	59	17
1020	60	17
1021	1	18
1022	2	18
1023	3	18
1024	4	18
1025	5	18
1026	6	18
1027	7	18
1028	8	18
1029	9	18
1030	10	18
1031	11	18
1032	12	18
1033	13	18
1034	14	18
1035	15	18
1036	16	18
1037	17	18
1038	18	18
1039	19	18
1040	20	18
1041	21	18
1042	22	18
1043	23	18
1044	24	18
1045	25	18
1046	26	18
1047	27	18
1048	28	18
1049	29	18
1050	30	18
1051	31	18
1052	32	18
1053	33	18
1054	34	18
1055	35	18
1056	36	18
1057	37	18
1058	38	18
1059	39	18
1060	40	18
1061	41	18
1062	42	18
1063	43	18
1064	44	18
1065	45	18
1066	46	18
1067	47	18
1068	48	18
1069	49	18
1070	50	18
1071	51	18
1072	52	18
1073	53	18
1074	54	18
1075	55	18
1076	56	18
1077	57	18
1078	58	18
1079	59	18
1080	60	18
1081	1	19
1082	2	19
1083	3	19
1084	4	19
1085	5	19
1086	6	19
1087	7	19
1088	8	19
1089	9	19
1090	10	19
1091	11	19
1092	12	19
1093	13	19
1094	14	19
1095	15	19
1096	16	19
1097	17	19
1098	18	19
1099	19	19
1100	20	19
1101	21	19
1102	22	19
1103	23	19
1104	24	19
1105	25	19
1106	26	19
1107	27	19
1108	28	19
1109	29	19
1110	30	19
1111	31	19
1112	32	19
1113	33	19
1114	34	19
1115	35	19
1116	36	19
1117	37	19
1118	38	19
1119	39	19
1120	40	19
1121	41	19
1122	42	19
1123	43	19
1124	44	19
1125	45	19
1126	46	19
1127	47	19
1128	48	19
1129	49	19
1130	50	19
1131	51	19
1132	52	19
1133	53	19
1134	54	19
1135	55	19
1136	56	19
1137	57	19
1138	58	19
1139	59	19
1140	60	19
1141	1	20
1142	2	20
1143	3	20
1144	4	20
1145	5	20
1146	6	20
1147	7	20
1148	8	20
1149	9	20
1150	10	20
1151	11	20
1152	12	20
1153	13	20
1154	14	20
1155	15	20
1156	16	20
1157	17	20
1158	18	20
1159	19	20
1160	20	20
1161	21	20
1162	22	20
1163	23	20
1164	24	20
1165	25	20
1166	26	20
1167	27	20
1168	28	20
1169	29	20
1170	30	20
1171	31	20
1172	32	20
1173	33	20
1174	34	20
1175	35	20
1176	36	20
1177	37	20
1178	38	20
1179	39	20
1180	40	20
1181	41	20
1182	42	20
1183	43	20
1184	44	20
1185	45	20
1186	46	20
1187	47	20
1188	48	20
1189	49	20
1190	50	20
1191	51	20
1192	52	20
1193	53	20
1194	54	20
1195	55	20
1196	56	20
1197	57	20
1198	58	20
1199	59	20
1200	60	20
1201	1	21
1202	2	21
1203	3	21
1204	4	21
1205	5	21
1206	6	21
1207	7	21
1208	8	21
1209	9	21
1210	10	21
1211	11	21
1212	12	21
1213	13	21
1214	14	21
1215	15	21
1216	16	21
1217	17	21
1218	18	21
1219	19	21
1220	20	21
1221	21	21
1222	22	21
1223	23	21
1224	24	21
1225	25	21
1226	26	21
1227	27	21
1228	28	21
1229	29	21
1230	30	21
1231	31	21
1232	32	21
1233	33	21
1234	34	21
1235	35	21
1236	36	21
1237	37	21
1238	38	21
1239	39	21
1240	40	21
1241	41	21
1242	42	21
1243	43	21
1244	44	21
1245	45	21
1246	46	21
1247	47	21
1248	48	21
1249	49	21
1250	50	21
1251	51	21
1252	52	21
1253	53	21
1254	54	21
1255	55	21
1256	56	21
1257	57	21
1258	58	21
1259	59	21
1260	60	21
1261	1	22
1262	2	22
1263	3	22
1264	4	22
1265	5	22
1266	6	22
1267	7	22
1268	8	22
1269	9	22
1270	10	22
1271	11	22
1272	12	22
1273	13	22
1274	14	22
1275	15	22
1276	16	22
1277	17	22
1278	18	22
1279	19	22
1280	20	22
1281	21	22
1282	22	22
1283	23	22
1284	24	22
1285	25	22
1286	26	22
1287	27	22
1288	28	22
1289	29	22
1290	30	22
1291	31	22
1292	32	22
1293	33	22
1294	34	22
1295	35	22
1296	36	22
1297	37	22
1298	38	22
1299	39	22
1300	40	22
1301	41	22
1302	42	22
1303	43	22
1304	44	22
1305	45	22
1306	46	22
1307	47	22
1308	48	22
1309	49	22
1310	50	22
1311	51	22
1312	52	22
1313	53	22
1314	54	22
1315	55	22
1316	56	22
1317	57	22
1318	58	22
1319	59	22
1320	60	22
1321	1	23
1322	2	23
1323	3	23
1324	4	23
1325	5	23
1326	6	23
1327	7	23
1328	8	23
1329	9	23
1330	10	23
1331	11	23
1332	12	23
1333	13	23
1334	14	23
1335	15	23
1336	16	23
1337	17	23
1338	18	23
1339	19	23
1340	20	23
1341	21	23
1342	22	23
1343	23	23
1344	24	23
1345	25	23
1346	26	23
1347	27	23
1348	28	23
1349	29	23
1350	30	23
1351	31	23
1352	32	23
1353	33	23
1354	34	23
1355	35	23
1356	36	23
1357	37	23
1358	38	23
1359	39	23
1360	40	23
1361	41	23
1362	42	23
1363	43	23
1364	44	23
1365	45	23
1366	46	23
1367	47	23
1368	48	23
1369	49	23
1370	50	23
1371	51	23
1372	52	23
1373	53	23
1374	54	23
1375	55	23
1376	56	23
1377	57	23
1378	58	23
1379	59	23
1380	60	23
1381	1	24
1382	2	24
1383	3	24
1384	4	24
1385	5	24
1386	6	24
1387	7	24
1388	8	24
1389	9	24
1390	10	24
1391	11	24
1392	12	24
1393	13	24
1394	14	24
1395	15	24
1396	16	24
1397	17	24
1398	18	24
1399	19	24
1400	20	24
1401	21	24
1402	22	24
1403	23	24
1404	24	24
1405	25	24
1406	26	24
1407	27	24
1408	28	24
1409	29	24
1410	30	24
1411	31	24
1412	32	24
1413	33	24
1414	34	24
1415	35	24
1416	36	24
1417	37	24
1418	38	24
1419	39	24
1420	40	24
1421	41	24
1422	42	24
1423	43	24
1424	44	24
1425	45	24
1426	46	24
1427	47	24
1428	48	24
1429	49	24
1430	50	24
1431	51	24
1432	52	24
1433	53	24
1434	54	24
1435	55	24
1436	56	24
1437	57	24
1438	58	24
1439	59	24
1440	60	24
1441	1	25
1442	2	25
1443	3	25
1444	4	25
1445	5	25
1446	6	25
1447	7	25
1448	8	25
1449	9	25
1450	10	25
1451	11	25
1452	12	25
1453	13	25
1454	14	25
1455	15	25
1456	16	25
1457	17	25
1458	18	25
1459	19	25
1460	20	25
1461	21	25
1462	22	25
1463	23	25
1464	24	25
1465	25	25
1466	26	25
1467	27	25
1468	28	25
1469	29	25
1470	30	25
1471	31	25
1472	32	25
1473	33	25
1474	34	25
1475	35	25
1476	36	25
1477	37	25
1478	38	25
1479	39	25
1480	40	25
1481	41	25
1482	42	25
1483	43	25
1484	44	25
1485	45	25
1486	46	25
1487	47	25
1488	48	25
1489	49	25
1490	50	25
1491	51	25
1492	52	25
1493	53	25
1494	54	25
1495	55	25
1496	56	25
1497	57	25
1498	58	25
1499	59	25
1500	60	25
1501	1	26
1502	2	26
1503	3	26
1504	4	26
1505	5	26
1506	6	26
1507	7	26
1508	8	26
1509	9	26
1510	10	26
1511	11	26
1512	12	26
1513	13	26
1514	14	26
1515	15	26
1516	16	26
1517	17	26
1518	18	26
1519	19	26
1520	20	26
1521	21	26
1522	22	26
1523	23	26
1524	24	26
1525	25	26
1526	26	26
1527	27	26
1528	28	26
1529	29	26
1530	30	26
1531	31	26
1532	32	26
1533	33	26
1534	34	26
1535	35	26
1536	36	26
1537	37	26
1538	38	26
1539	39	26
1540	40	26
1541	41	26
1542	42	26
1543	43	26
1544	44	26
1545	45	26
1546	46	26
1547	47	26
1548	48	26
1549	49	26
1550	50	26
1551	51	26
1552	52	26
1553	53	26
1554	54	26
1555	55	26
1556	56	26
1557	57	26
1558	58	26
1559	59	26
1560	60	26
1561	1	27
1562	2	27
1563	3	27
1564	4	27
1565	5	27
1566	6	27
1567	7	27
1568	8	27
1569	9	27
1570	10	27
1571	11	27
1572	12	27
1573	13	27
1574	14	27
1575	15	27
1576	16	27
1577	17	27
1578	18	27
1579	19	27
1580	20	27
1581	21	27
1582	22	27
1583	23	27
1584	24	27
1585	25	27
1586	26	27
1587	27	27
1588	28	27
1589	29	27
1590	30	27
1591	31	27
1592	32	27
1593	33	27
1594	34	27
1595	35	27
1596	36	27
1597	37	27
1598	38	27
1599	39	27
1600	40	27
1601	41	27
1602	42	27
1603	43	27
1604	44	27
1605	45	27
1606	46	27
1607	47	27
1608	48	27
1609	49	27
1610	50	27
1611	51	27
1612	52	27
1613	53	27
1614	54	27
1615	55	27
1616	56	27
1617	57	27
1618	58	27
1619	59	27
1620	60	27
1621	1	28
1622	2	28
1623	3	28
1624	4	28
1625	5	28
1626	6	28
1627	7	28
1628	8	28
1629	9	28
1630	10	28
1631	11	28
1632	12	28
1633	13	28
1634	14	28
1635	15	28
1636	16	28
1637	17	28
1638	18	28
1639	19	28
1640	20	28
1641	21	28
1642	22	28
1643	23	28
1644	24	28
1645	25	28
1646	26	28
1647	27	28
1648	28	28
1649	29	28
1650	30	28
1651	31	28
1652	32	28
1653	33	28
1654	34	28
1655	35	28
1656	36	28
1657	37	28
1658	38	28
1659	39	28
1660	40	28
1661	41	28
1662	42	28
1663	43	28
1664	44	28
1665	45	28
1666	46	28
1667	47	28
1668	48	28
1669	49	28
1670	50	28
1671	51	28
1672	52	28
1673	53	28
1674	54	28
1675	55	28
1676	56	28
1677	57	28
1678	58	28
1679	59	28
1680	60	28
1681	1	29
1682	2	29
1683	3	29
1684	4	29
1685	5	29
1686	6	29
1687	7	29
1688	8	29
1689	9	29
1690	10	29
1691	11	29
1692	12	29
1693	13	29
1694	14	29
1695	15	29
1696	16	29
1697	17	29
1698	18	29
1699	19	29
1700	20	29
1701	21	29
1702	22	29
1703	23	29
1704	24	29
1705	25	29
1706	26	29
1707	27	29
1708	28	29
1709	29	29
1710	30	29
1711	31	29
1712	32	29
1713	33	29
1714	34	29
1715	35	29
1716	36	29
1717	37	29
1718	38	29
1719	39	29
1720	40	29
1721	41	29
1722	42	29
1723	43	29
1724	44	29
1725	45	29
1726	46	29
1727	47	29
1728	48	29
1729	49	29
1730	50	29
1731	51	29
1732	52	29
1733	53	29
1734	54	29
1735	55	29
1736	56	29
1737	57	29
1738	58	29
1739	59	29
1740	60	29
1741	1	30
1742	2	30
1743	3	30
1744	4	30
1745	5	30
1746	6	30
1747	7	30
1748	8	30
1749	9	30
1750	10	30
1751	11	30
1752	12	30
1753	13	30
1754	14	30
1755	15	30
1756	16	30
1757	17	30
1758	18	30
1759	19	30
1760	20	30
1761	21	30
1762	22	30
1763	23	30
1764	24	30
1765	25	30
1766	26	30
1767	27	30
1768	28	30
1769	29	30
1770	30	30
1771	31	30
1772	32	30
1773	33	30
1774	34	30
1775	35	30
1776	36	30
1777	37	30
1778	38	30
1779	39	30
1780	40	30
1781	41	30
1782	42	30
1783	43	30
1784	44	30
1785	45	30
1786	46	30
1787	47	30
1788	48	30
1789	49	30
1790	50	30
1791	51	30
1792	52	30
1793	53	30
1794	54	30
1795	55	30
1796	56	30
1797	57	30
1798	58	30
1799	59	30
1800	60	30
1801	1	31
1802	2	31
1803	3	31
1804	4	31
1805	5	31
1806	6	31
1807	7	31
1808	8	31
1809	9	31
1810	10	31
1811	11	31
1812	12	31
1813	13	31
1814	14	31
1815	15	31
1816	16	31
1817	17	31
1818	18	31
1819	19	31
1820	20	31
1821	21	31
1822	22	31
1823	23	31
1824	24	31
1825	25	31
1826	26	31
1827	27	31
1828	28	31
1829	29	31
1830	30	31
1831	31	31
1832	32	31
1833	33	31
1834	34	31
1835	35	31
1836	36	31
1837	37	31
1838	38	31
1839	39	31
1840	40	31
1841	41	31
1842	42	31
1843	43	31
1844	44	31
1845	45	31
1846	46	31
1847	47	31
1848	48	31
1849	49	31
1850	50	31
1851	51	31
1852	52	31
1853	53	31
1854	54	31
1855	55	31
1856	56	31
1857	57	31
1858	58	31
1859	59	31
1860	60	31
1861	1	32
1862	2	32
1863	3	32
1864	4	32
1865	5	32
1866	6	32
1867	7	32
1868	8	32
1869	9	32
1870	10	32
1871	11	32
1872	12	32
1873	13	32
1874	14	32
1875	15	32
1876	16	32
1877	17	32
1878	18	32
1879	19	32
1880	20	32
1881	21	32
1882	22	32
1883	23	32
1884	24	32
1885	25	32
1886	26	32
1887	27	32
1888	28	32
1889	29	32
1890	30	32
1891	31	32
1892	32	32
1893	33	32
1894	34	32
1895	35	32
1896	36	32
1897	37	32
1898	38	32
1899	39	32
1900	40	32
1901	41	32
1902	42	32
1903	43	32
1904	44	32
1905	45	32
1906	46	32
1907	47	32
1908	48	32
1909	49	32
1910	50	32
1911	51	32
1912	52	32
1913	53	32
1914	54	32
1915	55	32
1916	56	32
1917	57	32
1918	58	32
1919	59	32
1920	60	32
1921	1	33
1922	2	33
1923	3	33
1924	4	33
1925	5	33
1926	6	33
1927	7	33
1928	8	33
1929	9	33
1930	10	33
1931	11	33
1932	12	33
1933	13	33
1934	14	33
1935	15	33
1936	16	33
1937	17	33
1938	18	33
1939	19	33
1940	20	33
1941	21	33
1942	22	33
1943	23	33
1944	24	33
1945	25	33
1946	26	33
1947	27	33
1948	28	33
1949	29	33
1950	30	33
1951	31	33
1952	32	33
1953	33	33
1954	34	33
1955	35	33
1956	36	33
1957	37	33
1958	38	33
1959	39	33
1960	40	33
1961	41	33
1962	42	33
1963	43	33
1964	44	33
1965	45	33
1966	46	33
1967	47	33
1968	48	33
1969	49	33
1970	50	33
1971	51	33
1972	52	33
1973	53	33
1974	54	33
1975	55	33
1976	56	33
1977	57	33
1978	58	33
1979	59	33
1980	60	33
1981	1	34
1982	2	34
1983	3	34
1984	4	34
1985	5	34
1986	6	34
1987	7	34
1988	8	34
1989	9	34
1990	10	34
1991	11	34
1992	12	34
1993	13	34
1994	14	34
1995	15	34
1996	16	34
1997	17	34
1998	18	34
1999	19	34
2000	20	34
[truncated: 1,600 more rows]

## Sheet: Tests t et z (2 échant.)2_HID
1	1	1
2	2	1
3	3	1
4	4	1
5	5	1
6	6	1
7	7	1
8	8	1
9	9	1
10	10	1
11	11	1
12	12	1
13	13	1
14	14	1
15	15	1
16	16	1
17	17	1
18	18	1
19	19	1
20	20	1
21	21	1
22	22	1
23	23	1
24	24	1
25	25	1
26	26	1
27	27	1
28	28	1
29	29	1
30	30	1
31	31	1
32	32	1
33	33	1
34	34	1
35	35	1
36	36	1
37	37	1
38	38	1
39	39	1
40	40	1
41	41	1
42	42	1
43	43	1
44	44	1
45	45	1
46	46	1
47	47	1
48	48	1
49	49	1
50	50	1
51	51	1
52	52	1
53	53	1
54	54	1
55	55	1
56	56	1
57	57	1
58	58	1
59	59	1
60	60	1
61	1	2
62	2	2
63	3	2
64	4	2
65	5	2
66	6	2
67	7	2
68	8	2
69	9	2
70	10	2
71	11	2
72	12	2
73	13	2
74	14	2
75	15	2
76	16	2
77	17	2
78	18	2
79	19	2
80	20	2
81	21	2
82	22	2
83	23	2
84	24	2
85	25	2
86	26	2
87	27	2
88	28	2
89	29	2
90	30	2
91	31	2
92	32	2
93	33	2
94	34	2
95	35	2
96	36	2
97	37	2
98	38	2
99	39	2
100	40	2
101	41	2
102	42	2
103	43	2
104	44	2
105	45	2
106	46	2
107	47	2
108	48	2
109	49	2
110	50	2
111	51	2
112	52	2
113	53	2
114	54	2
115	55	2
116	56	2
117	57	2
118	58	2
119	59	2
120	60	2
121	1	3
122	2	3
123	3	3
124	4	3
125	5	3
126	6	3
127	7	3
128	8	3
129	9	3
130	10	3
131	11	3
132	12	3
133	13	3
134	14	3
135	15	3
136	16	3
137	17	3
138	18	3
139	19	3
140	20	3
141	21	3
142	22	3
143	23	3
144	24	3
145	25	3
146	26	3
147	27	3
148	28	3
149	29	3
150	30	3
151	31	3
152	32	3
153	33	3
154	34	3
155	35	3
156	36	3
157	37	3
158	38	3
159	39	3
160	40	3
161	41	3
162	42	3
163	43	3
164	44	3
165	45	3
166	46	3
167	47	3
168	48	3
169	49	3
170	50	3
171	51	3
172	52	3
173	53	3
174	54	3
175	55	3
176	56	3
177	57	3
178	58	3
179	59	3
180	60	3
181	1	4
182	2	4
183	3	4
184	4	4
185	5	4
186	6	4
187	7	4
188	8	4
189	9	4
190	10	4
191	11	4
192	12	4
193	13	4
194	14	4
195	15	4
196	16	4
197	17	4
198	18	4
199	19	4
200	20	4
201	21	4
202	22	4
203	23	4
204	24	4
205	25	4
206	26	4
207	27	4
208	28	4
209	29	4
210	30	4
211	31	4
212	32	4
213	33	4
214	34	4
215	35	4
216	36	4
217	37	4
218	38	4
219	39	4
220	40	4
221	41	4
222	42	4
223	43	4
224	44	4
225	45	4
226	46	4
227	47	4
228	48	4
229	49	4
230	50	4
231	51	4
232	52	4
233	53	4
234	54	4
235	55	4
236	56	4
237	57	4
238	58	4
239	59	4
240	60	4
241	1	5
242	2	5
243	3	5
244	4	5
245	5	5
246	6	5
247	7	5
248	8	5
249	9	5
250	10	5
251	11	5
252	12	5
253	13	5
254	14	5
255	15	5
256	16	5
257	17	5
258	18	5
259	19	5
260	20	5
261	21	5
262	22	5
263	23	5
264	24	5
265	25	5
266	26	5
267	27	5
268	28	5
269	29	5
270	30	5
271	31	5
272	32	5
273	33	5
274	34	5
275	35	5
276	36	5
277	37	5
278	38	5
279	39	5
280	40	5
281	41	5
282	42	5
283	43	5
284	44	5
285	45	5
286	46	5
287	47	5
288	48	5
289	49	5
290	50	5
291	51	5
292	52	5
293	53	5
294	54	5
295	55	5
296	56	5
297	57	5
298	58	5
299	59	5
300	60	5
301	1	6
302	2	6
303	3	6
304	4	6
305	5	6
306	6	6
307	7	6
308	8	6
309	9	6
310	10	6
311	11	6
312	12	6
313	13	6
314	14	6
315	15	6
316	16	6
317	17	6
318	18	6
319	19	6
320	20	6
321	21	6
322	22	6
323	23	6
324	24	6
325	25	6
326	26	6
327	27	6
328	28	6
329	29	6
330	30	6
331	31	6
332	32	6
333	33	6
334	34	6
335	35	6
336	36	6
337	37	6
338	38	6
339	39	6
340	40	6
341	41	6
342	42	6
343	43	6
344	44	6
345	45	6
346	46	6
347	47	6
348	48	6
349	49	6
350	50	6
351	51	6
352	52	6
353	53	6
354	54	6
355	55	6
356	56	6
357	57	6
358	58	6
359	59	6
360	60	6
361	1	7
362	2	7
363	3	7
364	4	7
365	5	7
366	6	7
367	7	7
368	8	7
369	9	7
370	10	7
371	11	7
372	12	7
373	13	7
374	14	7
375	15	7
376	16	7
377	17	7
378	18	7
379	19	7
380	20	7
381	21	7
382	22	7
383	23	7
384	24	7
385	25	7
386	26	7
387	27	7
388	28	7
389	29	7
390	30	7
391	31	7
392	32	7
393	33	7
394	34	7
395	35	7
396	36	7
397	37	7
398	38	7
399	39	7
400	40	7
401	41	7
402	42	7
403	43	7
404	44	7
405	45	7
406	46	7
407	47	7
408	48	7
409	49	7
410	50	7
411	51	7
412	52	7
413	53	7
414	54	7
415	55	7
416	56	7
417	57	7
418	58	7
419	59	7
420	60	7
421	1	8
422	2	8
423	3	8
424	4	8
425	5	8
426	6	8
427	7	8
428	8	8
429	9	8
430	10	8
431	11	8
432	12	8
433	13	8
434	14	8
435	15	8
436	16	8
437	17	8
438	18	8
439	19	8
440	20	8
441	21	8
442	22	8
443	23	8
444	24	8
445	25	8
446	26	8
447	27	8
448	28	8
449	29	8
450	30	8
451	31	8
452	32	8
453	33	8
454	34	8
455	35	8
456	36	8
457	37	8
458	38	8
459	39	8
460	40	8
461	41	8
462	42	8
463	43	8
464	44	8
465	45	8
466	46	8
467	47	8
468	48	8
469	49	8
470	50	8
471	51	8
472	52	8
473	53	8
474	54	8
475	55	8
476	56	8
477	57	8
478	58	8
479	59	8
480	60	8
481	1	9
482	2	9
483	3	9
484	4	9
485	5	9
486	6	9
487	7	9
488	8	9
489	9	9
490	10	9
491	11	9
492	12	9
493	13	9
494	14	9
495	15	9
496	16	9
497	17	9
498	18	9
499	19	9
500	20	9
501	21	9
502	22	9
503	23	9
504	24	9
505	25	9
506	26	9
507	27	9
508	28	9
509	29	9
510	30	9
511	31	9
512	32	9
513	33	9
514	34	9
515	35	9
516	36	9
517	37	9
518	38	9
519	39	9
520	40	9
521	41	9
522	42	9
523	43	9
524	44	9
525	45	9
526	46	9
527	47	9
528	48	9
529	49	9
530	50	9
531	51	9
532	52	9
533	53	9
534	54	9
535	55	9
536	56	9
537	57	9
538	58	9
539	59	9
540	60	9
541	1	10
542	2	10
543	3	10
544	4	10
545	5	10
546	6	10
547	7	10
548	8	10
549	9	10
550	10	10
551	11	10
552	12	10
553	13	10
554	14	10
555	15	10
556	16	10
557	17	10
558	18	10
559	19	10
560	20	10
561	21	10
562	22	10
563	23	10
564	24	10
565	25	10
566	26	10
567	27	10
568	28	10
569	29	10
570	30	10
571	31	10
572	32	10
573	33	10
574	34	10
575	35	10
576	36	10
577	37	10
578	38	10
579	39	10
580	40	10
581	41	10
582	42	10
583	43	10
584	44	10
585	45	10
586	46	10
587	47	10
588	48	10
589	49	10
590	50	10
591	51	10
592	52	10
593	53	10
594	54	10
595	55	10
596	56	10
597	57	10
598	58	10
599	59	10
600	60	10
601	1	11
602	2	11
603	3	11
604	4	11
605	5	11
606	6	11
607	7	11
608	8	11
609	9	11
610	10	11
611	11	11
612	12	11
613	13	11
614	14	11
615	15	11
616	16	11
617	17	11
618	18	11
619	19	11
620	20	11
621	21	11
622	22	11
623	23	11
624	24	11
625	25	11
626	26	11
627	27	11
628	28	11
629	29	11
630	30	11
631	31	11
632	32	11
633	33	11
634	34	11
635	35	11
636	36	11
637	37	11
638	38	11
639	39	11
640	40	11
641	41	11
642	42	11
643	43	11
644	44	11
645	45	11
646	46	11
647	47	11
648	48	11
649	49	11
650	50	11
651	51	11
652	52	11
653	53	11
654	54	11
655	55	11
656	56	11
657	57	11
658	58	11
659	59	11
660	60	11
661	1	12
662	2	12
663	3	12
664	4	12
665	5	12
666	6	12
667	7	12
668	8	12
669	9	12
670	10	12
671	11	12
672	12	12
673	13	12
674	14	12
675	15	12
676	16	12
677	17	12
678	18	12
679	19	12
680	20	12
681	21	12
682	22	12
683	23	12
684	24	12
685	25	12
686	26	12
687	27	12
688	28	12
689	29	12
690	30	12
691	31	12
692	32	12
693	33	12
694	34	12
695	35	12
696	36	12
697	37	12
698	38	12
699	39	12
700	40	12
701	41	12
702	42	12
703	43	12
704	44	12
705	45	12
706	46	12
707	47	12
708	48	12
709	49	12
710	50	12
711	51	12
712	52	12
713	53	12
714	54	12
715	55	12
716	56	12
717	57	12
718	58	12
719	59	12
720	60	12
721	1	13
722	2	13
723	3	13
724	4	13
725	5	13
726	6	13
727	7	13
728	8	13
729	9	13
730	10	13
731	11	13
732	12	13
733	13	13
734	14	13
735	15	13
736	16	13
737	17	13
738	18	13
739	19	13
740	20	13
741	21	13
742	22	13
743	23	13
744	24	13
745	25	13
746	26	13
747	27	13
748	28	13
749	29	13
750	30	13
751	31	13
752	32	13
753	33	13
754	34	13
755	35	13
756	36	13
757	37	13
758	38	13
759	39	13
760	40	13
761	41	13
762	42	13
763	43	13
764	44	13
765	45	13
766	46	13
767	47	13
768	48	13
769	49	13
770	50	13
771	51	13
772	52	13
773	53	13
774	54	13
775	55	13
776	56	13
777	57	13
778	58	13
779	59	13
780	60	13
781	1	14
782	2	14
783	3	14
784	4	14
785	5	14
786	6	14
787	7	14
788	8	14
789	9	14
790	10	14
791	11	14
792	12	14
793	13	14
794	14	14
795	15	14
796	16	14
797	17	14
798	18	14
799	19	14
800	20	14
801	21	14
802	22	14
803	23	14
804	24	14
805	25	14
806	26	14
807	27	14
808	28	14
809	29	14
810	30	14
811	31	14
812	32	14
813	33	14
814	34	14
815	35	14
816	36	14
817	37	14
818	38	14
819	39	14
820	40	14
821	41	14
822	42	14
823	43	14
824	44	14
825	45	14
826	46	14
827	47	14
828	48	14
829	49	14
830	50	14
831	51	14
832	52	14
833	53	14
834	54	14
835	55	14
836	56	14
837	57	14
838	58	14
839	59	14
840	60	14
841	1	15
842	2	15
843	3	15
844	4	15
845	5	15
846	6	15
847	7	15
848	8	15
849	9	15
850	10	15
851	11	15
852	12	15
853	13	15
854	14	15
855	15	15
856	16	15
857	17	15
858	18	15
859	19	15
860	20	15
861	21	15
862	22	15
863	23	15
864	24	15
865	25	15
866	26	15
867	27	15
868	28	15
869	29	15
870	30	15
871	31	15
872	32	15
873	33	15
874	34	15
875	35	15
876	36	15
877	37	15
878	38	15
879	39	15
880	40	15
881	41	15
882	42	15
883	43	15
884	44	15
885	45	15
886	46	15
887	47	15
888	48	15
889	49	15
890	50	15
891	51	15
892	52	15
893	53	15
894	54	15
895	55	15
896	56	15
897	57	15
898	58	15
899	59	15
900	60	15
901	1	16
902	2	16
903	3	16
904	4	16
905	5	16
906	6	16
907	7	16
908	8	16
909	9	16
910	10	16
911	11	16
912	12	16
913	13	16
914	14	16
915	15	16
916	16	16
917	17	16
918	18	16
919	19	16
920	20	16
921	21	16
922	22	16
923	23	16
924	24	16
925	25	16
926	26	16
927	27	16
928	28	16
929	29	16
930	30	16
931	31	16
932	32	16
933	33	16
934	34	16
935	35	16
936	36	16
937	37	16
938	38	16
939	39	16
940	40	16
941	41	16
942	42	16
943	43	16
944	44	16
945	45	16
946	46	16
947	47	16
948	48	16
949	49	16
950	50	16
951	51	16
952	52	16
953	53	16
954	54	16
955	55	16
956	56	16
957	57	16
958	58	16
959	59	16
960	60	16
961	1	17
962	2	17
963	3	17
964	4	17
965	5	17
966	6	17
967	7	17
968	8	17
969	9	17
970	10	17
971	11	17
972	12	17
973	13	17
974	14	17
975	15	17
976	16	17
977	17	17
978	18	17
979	19	17
980	20	17
981	21	17
982	22	17
983	23	17
984	24	17
985	25	17
986	26	17
987	27	17
988	28	17
989	29	17
990	30	17
991	31	17
992	32	17
993	33	17
994	34	17
995	35	17
996	36	17
997	37	17
998	38	17
999	39	17
1000	40	17
1001	41	17
1002	42	17
1003	43	17
1004	44	17
1005	45	17
1006	46	17
1007	47	17
1008	48	17
1009	49	17
1010	50	17
1011	51	17
1012	52	17
1013	53	17
1014	54	17
1015	55	17
1016	56	17
1017	57	17
1018	58	17
1019	59	17
1020	60	17
1021	1	18
1022	2	18
1023	3	18
1024	4	18
1025	5	18
1026	6	18
1027	7	18
1028	8	18
1029	9	18
1030	10	18
1031	11	18
1032	12	18
1033	13	18
1034	14	18
1035	15	18
1036	16	18
1037	17	18
1038	18	18
1039	19	18
1040	20	18
1041	21	18
1042	22	18
1043	23	18
1044	24	18
1045	25	18
1046	26	18
1047	27	18
1048	28	18
1049	29	18
1050	30	18
1051	31	18
1052	32	18
1053	33	18
1054	34	18
1055	35	18
1056	36	18
1057	37	18
1058	38	18
1059	39	18
1060	40	18
1061	41	18
1062	42	18
1063	43	18
1064	44	18
1065	45	18
1066	46	18
1067	47	18
1068	48	18
1069	49	18
1070	50	18
1071	51	18
1072	52	18
1073	53	18
1074	54	18
1075	55	18
1076	56	18
1077	57	18
1078	58	18
1079	59	18
1080	60	18
1081	1	19
1082	2	19
1083	3	19
1084	4	19
1085	5	19
1086	6	19
1087	7	19
1088	8	19
1089	9	19
1090	10	19
1091	11	19
1092	12	19
1093	13	19
1094	14	19
1095	15	19
1096	16	19
1097	17	19
1098	18	19
1099	19	19
1100	20	19
1101	21	19
1102	22	19
1103	23	19
1104	24	19
1105	25	19
1106	26	19
1107	27	19
1108	28	19
1109	29	19
1110	30	19
1111	31	19
1112	32	19
1113	33	19
1114	34	19
1115	35	19
1116	36	19
1117	37	19
1118	38	19
1119	39	19
1120	40	19
1121	41	19
1122	42	19
1123	43	19
1124	44	19
1125	45	19
1126	46	19
1127	47	19
1128	48	19
1129	49	19
1130	50	19
1131	51	19
1132	52	19
1133	53	19
1134	54	19
1135	55	19
1136	56	19
1137	57	19
1138	58	19
1139	59	19
1140	60	19
1141	1	20
1142	2	20
1143	3	20
1144	4	20
1145	5	20
1146	6	20
1147	7	20
1148	8	20
1149	9	20
1150	10	20
1151	11	20
1152	12	20
1153	13	20
1154	14	20
1155	15	20
1156	16	20
1157	17	20
1158	18	20
1159	19	20
1160	20	20
1161	21	20
1162	22	20
1163	23	20
1164	24	20
1165	25	20
1166	26	20
1167	27	20
1168	28	20
1169	29	20
1170	30	20
1171	31	20
1172	32	20
1173	33	20
1174	34	20
1175	35	20
1176	36	20
1177	37	20
1178	38	20
1179	39	20
1180	40	20
1181	41	20
1182	42	20
1183	43	20
1184	44	20
1185	45	20
1186	46	20
1187	47	20
1188	48	20
1189	49	20
1190	50	20
1191	51	20
1192	52	20
1193	53	20
1194	54	20
1195	55	20
1196	56	20
1197	57	20
1198	58	20
1199	59	20
1200	60	20
1201	1	21
1202	2	21
1203	3	21
1204	4	21
1205	5	21
1206	6	21
1207	7	21
1208	8	21
1209	9	21
1210	10	21
1211	11	21
1212	12	21
1213	13	21
1214	14	21
1215	15	21
1216	16	21
1217	17	21
1218	18	21
1219	19	21
1220	20	21
1221	21	21
1222	22	21
1223	23	21
1224	24	21
1225	25	21
1226	26	21
1227	27	21
1228	28	21
1229	29	21
1230	30	21
1231	31	21
1232	32	21
1233	33	21
1234	34	21
1235	35	21
1236	36	21
1237	37	21
1238	38	21
1239	39	21
1240	40	21
1241	41	21
1242	42	21
1243	43	21
1244	44	21
1245	45	21
1246	46	21
1247	47	21
1248	48	21
1249	49	21
1250	50	21
1251	51	21
1252	52	21
1253	53	21
1254	54	21
1255	55	21
1256	56	21
1257	57	21
1258	58	21
1259	59	21
1260	60	21
1261	1	22
1262	2	22
1263	3	22
1264	4	22
1265	5	22
1266	6	22
1267	7	22
1268	8	22
1269	9	22
1270	10	22
1271	11	22
1272	12	22
1273	13	22
1274	14	22
1275	15	22
1276	16	22
1277	17	22
1278	18	22
1279	19	22
1280	20	22
1281	21	22
1282	22	22
1283	23	22
1284	24	22
1285	25	22
1286	26	22
1287	27	22
1288	28	22
1289	29	22
1290	30	22
1291	31	22
1292	32	22
1293	33	22
1294	34	22
1295	35	22
1296	36	22
1297	37	22
1298	38	22
1299	39	22
1300	40	22
1301	41	22
1302	42	22
1303	43	22
1304	44	22
1305	45	22
1306	46	22
1307	47	22
1308	48	22
1309	49	22
1310	50	22
1311	51	22
1312	52	22
1313	53	22
1314	54	22
1315	55	22
1316	56	22
1317	57	22
1318	58	22
1319	59	22
1320	60	22
1321	1	23
1322	2	23
1323	3	23
1324	4	23
1325	5	23
1326	6	23
1327	7	23
1328	8	23
1329	9	23
1330	10	23
1331	11	23
1332	12	23
1333	13	23
1334	14	23
1335	15	23
1336	16	23
1337	17	23
1338	18	23
1339	19	23
1340	20	23
1341	21	23
1342	22	23
1343	23	23
1344	24	23
1345	25	23
1346	26	23
1347	27	23
1348	28	23
1349	29	23
1350	30	23
1351	31	23
1352	32	23
1353	33	23
1354	34	23
1355	35	23
1356	36	23
1357	37	23
1358	38	23
1359	39	23
1360	40	23
1361	41	23
1362	42	23
1363	43	23
1364	44	23
1365	45	23
1366	46	23
1367	47	23
1368	48	23
1369	49	23
1370	50	23
1371	51	23
1372	52	23
1373	53	23
1374	54	23
1375	55	23
1376	56	23
1377	57	23
1378	58	23
1379	59	23
1380	60	23
1381	1	24
1382	2	24
1383	3	24
1384	4	24
1385	5	24
1386	6	24
1387	7	24
1388	8	24
1389	9	24
1390	10	24
1391	11	24
1392	12	24
1393	13	24
1394	14	24
1395	15	24
1396	16	24
1397	17	24
1398	18	24
1399	19	24
1400	20	24
1401	21	24
1402	22	24
1403	23	24
1404	24	24
1405	25	24
1406	26	24
1407	27	24
1408	28	24
1409	29	24
1410	30	24
1411	31	24
1412	32	24
1413	33	24
1414	34	24
1415	35	24
1416	36	24
1417	37	24
1418	38	24
1419	39	24
1420	40	24
1421	41	24
1422	42	24
1423	43	24
1424	44	24
1425	45	24
1426	46	24
1427	47	24
1428	48	24
1429	49	24
1430	50	24
1431	51	24
1432	52	24
1433	53	24
1434	54	24
1435	55	24
1436	56	24
1437	57	24
1438	58	24
1439	59	24
1440	60	24
1441	1	25
1442	2	25
1443	3	25
1444	4	25
1445	5	25
1446	6	25
1447	7	25
1448	8	25
1449	9	25
1450	10	25
1451	11	25
1452	12	25
1453	13	25
1454	14	25
1455	15	25
1456	16	25
1457	17	25
1458	18	25
1459	19	25
1460	20	25
1461	21	25
1462	22	25
1463	23	25
1464	24	25
1465	25	25
1466	26	25
1467	27	25
1468	28	25
1469	29	25
1470	30	25
1471	31	25
1472	32	25
1473	33	25
1474	34	25
1475	35	25
1476	36	25
1477	37	25
1478	38	25
1479	39	25
1480	40	25
1481	41	25
1482	42	25
1483	43	25
1484	44	25
1485	45	25
1486	46	25
1487	47	25
1488	48	25
1489	49	25
1490	50	25
1491	51	25
1492	52	25
1493	53	25
1494	54	25
1495	55	25
1496	56	25
1497	57	25
1498	58	25
1499	59	25
1500	60	25
1501	1	26
1502	2	26
1503	3	26
1504	4	26
1505	5	26
1506	6	26
1507	7	26
1508	8	26
1509	9	26
1510	10	26
1511	11	26
1512	12	26
1513	13	26
1514	14	26
1515	15	26
1516	16	26
1517	17	26
1518	18	26
1519	19	26
1520	20	26
1521	21	26
1522	22	26
1523	23	26
1524	24	26
1525	25	26
1526	26	26
1527	27	26
1528	28	26
1529	29	26
1530	30	26
1531	31	26
1532	32	26
1533	33	26
1534	34	26
1535	35	26
1536	36	26
1537	37	26
1538	38	26
1539	39	26
1540	40	26
1541	41	26
1542	42	26
1543	43	26
1544	44	26
1545	45	26
1546	46	26
1547	47	26
1548	48	26
1549	49	26
1550	50	26
1551	51	26
1552	52	26
1553	53	26
1554	54	26
1555	55	26
1556	56	26
1557	57	26
1558	58	26
1559	59	26
1560	60	26
1561	1	27
1562	2	27
1563	3	27
1564	4	27
1565	5	27
1566	6	27
1567	7	27
1568	8	27
1569	9	27
1570	10	27
1571	11	27
1572	12	27
1573	13	27
1574	14	27
1575	15	27
1576	16	27
1577	17	27
1578	18	27
1579	19	27
1580	20	27
1581	21	27
1582	22	27
1583	23	27
1584	24	27
1585	25	27
1586	26	27
1587	27	27
1588	28	27
1589	29	27
1590	30	27
1591	31	27
1592	32	27
1593	33	27
1594	34	27
1595	35	27
1596	36	27
1597	37	27
1598	38	27
1599	39	27
1600	40	27
1601	41	27
1602	42	27
1603	43	27
1604	44	27
1605	45	27
1606	46	27
1607	47	27
1608	48	27
1609	49	27
1610	50	27
1611	51	27
1612	52	27
1613	53	27
1614	54	27
1615	55	27
1616	56	27
1617	57	27
1618	58	27
1619	59	27
1620	60	27
1621	1	28
1622	2	28
1623	3	28
1624	4	28
1625	5	28
1626	6	28
1627	7	28
1628	8	28
1629	9	28
1630	10	28
1631	11	28
1632	12	28
1633	13	28
1634	14	28
1635	15	28
1636	16	28
1637	17	28
1638	18	28
1639	19	28
1640	20	28
1641	21	28
1642	22	28
1643	23	28
1644	24	28
1645	25	28
1646	26	28
1647	27	28
1648	28	28
1649	29	28
1650	30	28
1651	31	28
1652	32	28
1653	33	28
1654	34	28
1655	35	28
1656	36	28
1657	37	28
1658	38	28
1659	39	28
1660	40	28
1661	41	28
1662	42	28
1663	43	28
1664	44	28
1665	45	28
1666	46	28
1667	47	28
1668	48	28
1669	49	28
1670	50	28
1671	51	28
1672	52	28
1673	53	28
1674	54	28
1675	55	28
1676	56	28
1677	57	28
1678	58	28
1679	59	28
1680	60	28
1681	1	29
1682	2	29
1683	3	29
1684	4	29
1685	5	29
1686	6	29
1687	7	29
1688	8	29
1689	9	29
1690	10	29
1691	11	29
1692	12	29
1693	13	29
1694	14	29
1695	15	29
1696	16	29
1697	17	29
1698	18	29
1699	19	29
1700	20	29
1701	21	29
1702	22	29
1703	23	29
1704	24	29
1705	25	29
1706	26	29
1707	27	29
1708	28	29
1709	29	29
1710	30	29
1711	31	29
1712	32	29
1713	33	29
1714	34	29
1715	35	29
1716	36	29
1717	37	29
1718	38	29
1719	39	29
1720	40	29
1721	41	29
1722	42	29
1723	43	29
1724	44	29
1725	45	29
1726	46	29
1727	47	29
1728	48	29
1729	49	29
1730	50	29
1731	51	29
1732	52	29
1733	53	29
1734	54	29
1735	55	29
1736	56	29
1737	57	29
1738	58	29
1739	59	29
1740	60	29
1741	1	30
1742	2	30
1743	3	30
1744	4	30
1745	5	30
1746	6	30
1747	7	30
1748	8	30
1749	9	30
1750	10	30
1751	11	30
1752	12	30
1753	13	30
1754	14	30
1755	15	30
1756	16	30
1757	17	30
1758	18	30
1759	19	30
1760	20	30
1761	21	30
1762	22	30
1763	23	30
1764	24	30
1765	25	30
1766	26	30
1767	27	30
1768	28	30
1769	29	30
1770	30	30
1771	31	30
1772	32	30
1773	33	30
1774	34	30
1775	35	30
1776	36	30
1777	37	30
1778	38	30
1779	39	30
1780	40	30
1781	41	30
1782	42	30
1783	43	30
1784	44	30
1785	45	30
1786	46	30
1787	47	30
1788	48	30
1789	49	30
1790	50	30
1791	51	30
1792	52	30
1793	53	30
1794	54	30
1795	55	30
1796	56	30
1797	57	30
1798	58	30
1799	59	30
1800	60	30
1801	1	31
1802	2	31
1803	3	31
1804	4	31
1805	5	31
1806	6	31
1807	7	31
1808	8	31
1809	9	31
1810	10	31
1811	11	31
1812	12	31
1813	13	31
1814	14	31
1815	15	31
1816	16	31
1817	17	31
1818	18	31
1819	19	31
1820	20	31
1821	21	31
1822	22	31
1823	23	31
1824	24	31
1825	25	31
1826	26	31
1827	27	31
1828	28	31
1829	29	31
1830	30	31
1831	31	31
1832	32	31
1833	33	31
1834	34	31
1835	35	31
1836	36	31
1837	37	31
1838	38	31
1839	39	31
1840	40	31
1841	41	31
1842	42	31
1843	43	31
1844	44	31
1845	45	31
1846	46	31
1847	47	31
1848	48	31
1849	49	31
1850	50	31
1851	51	31
1852	52	31
1853	53	31
1854	54	31
1855	55	31
1856	56	31
1857	57	31
1858	58	31
1859	59	31
1860	60	31
1861	1	32
1862	2	32
1863	3	32
1864	4	32
1865	5	32
1866	6	32
1867	7	32
1868	8	32
1869	9	32
1870	10	32
1871	11	32
1872	12	32
1873	13	32
1874	14	32
1875	15	32
1876	16	32
1877	17	32
1878	18	32
1879	19	32
1880	20	32
1881	21	32
1882	22	32
1883	23	32
1884	24	32
1885	25	32
1886	26	32
1887	27	32
1888	28	32
1889	29	32
1890	30	32
1891	31	32
1892	32	32
1893	33	32
1894	34	32
1895	35	32
1896	36	32
1897	37	32
1898	38	32
1899	39	32
1900	40	32
1901	41	32
1902	42	32
1903	43	32
1904	44	32
1905	45	32
1906	46	32
1907	47	32
1908	48	32
1909	49	32
1910	50	32
1911	51	32
1912	52	32
1913	53	32
1914	54	32
1915	55	32
1916	56	32
1917	57	32
1918	58	32
1919	59	32
1920	60	32
1921	1	33
1922	2	33
1923	3	33
1924	4	33
1925	5	33
1926	6	33
1927	7	33
1928	8	33
1929	9	33
1930	10	33
1931	11	33
1932	12	33
1933	13	33
1934	14	33
1935	15	33
1936	16	33
1937	17	33
1938	18	33
1939	19	33
1940	20	33
1941	21	33
1942	22	33
1943	23	33
1944	24	33
1945	25	33
1946	26	33
1947	27	33
1948	28	33
1949	29	33
1950	30	33
1951	31	33
1952	32	33
1953	33	33
1954	34	33
1955	35	33
1956	36	33
1957	37	33
1958	38	33
1959	39	33
1960	40	33
1961	41	33
1962	42	33
1963	43	33
1964	44	33
1965	45	33
1966	46	33
1967	47	33
1968	48	33
1969	49	33
1970	50	33
1971	51	33
1972	52	33
1973	53	33
1974	54	33
1975	55	33
1976	56	33
1977	57	33
1978	58	33
1979	59	33
1980	60	33
1981	1	34
1982	2	34
1983	3	34
1984	4	34
1985	5	34
1986	6	34
1987	7	34
1988	8	34
1989	9	34
1990	10	34
1991	11	34
1992	12	34
1993	13	34
1994	14	34
1995	15	34
1996	16	34
1997	17	34
1998	18	34
1999	19	34
2000	20	34
[truncated: 1,600 more rows]

## Sheet: Tests t et z (2 échant.)2_HID1
1	1	1
2	2	1
3	3	1
4	4	1
5	5	1
6	6	1
7	7	1
8	8	1
9	9	1
10	10	1
11	11	1
12	12	1
13	13	1
14	14	1
15	15	1
16	16	1
17	17	1
18	18	1
19	19	1
20	20	1
21	21	1
22	22	1
23	23	1
24	24	1
25	25	1
26	26	1
27	27	1
28	28	1
29	29	1
30	30	1
31	31	1
32	32	1
33	33	1
34	34	1
35	35	1
36	36	1
37	37	1
38	38	1
39	39	1
40	40	1
41	41	1
42	42	1
43	43	1
44	44	1
45	45	1
46	46	1
47	47	1
48	48	1
49	49	1
50	50	1
51	51	1
52	52	1
53	53	1
54	54	1
55	55	1
56	56	1
57	57	1
58	58	1
59	59	1
60	60	1
61	1	2
62	2	2
63	3	2
64	4	2
65	5	2
66	6	2
67	7	2
68	8	2
69	9	2
70	10	2
71	11	2
72	12	2
73	13	2
74	14	2
75	15	2
76	16	2
77	17	2
78	18	2
79	19	2
80	20	2
81	21	2
82	22	2
83	23	2
84	24	2
85	25	2
86	26	2
87	27	2
88	28	2
89	29	2
90	30	2
91	31	2
92	32	2
93	33	2
94	34	2
95	35	2
96	36	2
97	37	2
98	38	2
99	39	2
100	40	2
101	41	2
102	42	2
103	43	2
104	44	2
105	45	2
106	46	2
107	47	2
108	48	2
109	49	2
110	50	2
111	51	2
112	52	2
113	53	2
114	54	2
115	55	2
116	56	2
117	57	2
118	58	2
119	59	2
120	60	2
121	1	3
122	2	3
123	3	3
124	4	3
125	5	3
126	6	3
127	7	3
128	8	3
129	9	3
130	10	3
131	11	3
132	12	3
133	13	3
134	14	3
135	15	3
136	16	3
137	17	3
138	18	3
139	19	3
140	20	3
141	21	3
142	22	3
143	23	3
144	24	3
145	25	3
146	26	3
147	27	3
148	28	3
149	29	3
150	30	3
151	31	3
152	32	3
153	33	3
154	34	3
155	35	3
156	36	3
157	37	3
158	38	3
159	39	3
160	40	3
161	41	3
162	42	3
163	43	3
164	44	3
165	45	3
166	46	3
167	47	3
168	48	3
169	49	3
170	50	3
171	51	3
172	52	3
173	53	3
174	54	3
175	55	3
176	56	3
177	57	3
178	58	3
179	59	3
180	60	3
181	1	4
182	2	4
183	3	4
184	4	4
185	5	4
186	6	4
187	7	4
188	8	4
189	9	4
190	10	4
191	11	4
192	12	4
193	13	4
194	14	4
195	15	4
196	16	4
197	17	4
198	18	4
199	19	4
200	20	4
201	21	4
202	22	4
203	23	4
204	24	4
205	25	4
206	26	4
207	27	4
208	28	4
209	29	4
210	30	4
211	31	4
212	32	4
213	33	4
214	34	4
215	35	4
216	36	4
217	37	4
218	38	4
219	39	4
220	40	4
221	41	4
222	42	4
223	43	4
224	44	4
225	45	4
226	46	4
227	47	4
228	48	4
229	49	4
230	50	4
231	51	4
232	52	4
233	53	4
234	54	4
235	55	4
236	56	4
237	57	4
238	58	4
239	59	4
240	60	4
241	1	5
242	2	5
243	3	5
244	4	5
245	5	5
246	6	5
247	7	5
248	8	5
249	9	5
250	10	5
251	11	5
252	12	5
253	13	5
254	14	5
255	15	5
256	16	5
257	17	5
258	18	5
259	19	5
260	20	5
261	21	5
262	22	5
263	23	5
264	24	5
265	25	5
266	26	5
267	27	5
268	28	5
269	29	5
270	30	5
271	31	5
272	32	5
273	33	5
274	34	5
275	35	5
276	36	5
277	37	5
278	38	5
279	39	5
280	40	5
281	41	5
282	42	5
283	43	5
284	44	5
285	45	5
286	46	5
287	47	5
288	48	5
289	49	5
290	50	5
291	51	5
292	52	5
293	53	5
294	54	5
295	55	5
296	56	5
297	57	5
298	58	5
299	59	5
300	60	5
301	1	6
302	2	6
303	3	6
304	4	6
305	5	6
306	6	6
307	7	6
308	8	6
309	9	6
310	10	6
311	11	6
312	12	6
313	13	6
314	14	6
315	15	6
316	16	6
317	17	6
318	18	6
319	19	6
320	20	6
321	21	6
322	22	6
323	23	6
324	24	6
325	25	6
326	26	6
327	27	6
328	28	6
329	29	6
330	30	6
331	31	6
332	32	6
333	33	6
334	34	6
335	35	6
336	36	6
337	37	6
338	38	6
339	39	6
340	40	6
341	41	6
342	42	6
343	43	6
344	44	6
345	45	6
346	46	6
347	47	6
348	48	6
349	49	6
350	50	6
351	51	6
352	52	6
353	53	6
354	54	6
355	55	6
356	56	6
357	57	6
358	58	6
359	59	6
360	60	6
361	1	7
362	2	7
363	3	7
364	4	7
365	5	7
366	6	7
367	7	7
368	8	7
369	9	7
370	10	7
371	11	7
372	12	7
373	13	7
374	14	7
375	15	7
376	16	7
377	17	7
378	18	7
379	19	7
380	20	7
381	21	7
382	22	7
383	23	7
384	24	7
385	25	7
386	26	7
387	27	7
388	28	7
389	29	7
390	30	7
391	31	7
392	32	7
393	33	7
394	34	7
395	35	7
396	36	7
397	37	7
398	38	7
399	39	7
400	40	7
401	41	7
402	42	7
403	43	7
404	44	7
405	45	7
406	46	7
407	47	7
408	48	7
409	49	7
410	50	7
411	51	7
412	52	7
413	53	7
414	54	7
415	55	7
416	56	7
417	57	7
418	58	7
419	59	7
420	60	7
421	1	8
422	2	8
423	3	8
424	4	8
425	5	8
426	6	8
427	7	8
428	8	8
429	9	8
430	10	8
431	11	8
432	12	8
433	13	8
434	14	8
435	15	8
436	16	8
437	17	8
438	18	8
439	19	8
440	20	8
441	21	8
442	22	8
443	23	8
444	24	8
445	25	8
446	26	8
447	27	8
448	28	8
449	29	8
450	30	8
451	31	8
452	32	8
453	33	8
454	34	8
455	35	8
456	36	8
457	37	8
458	38	8
459	39	8
460	40	8
461	41	8
462	42	8
463	43	8
464	44	8
465	45	8
466	46	8
467	47	8
468	48	8
469	49	8
470	50	8
471	51	8
472	52	8
473	53	8
474	54	8
475	55	8
476	56	8
477	57	8
478	58	8
479	59	8
480	60	8
481	1	9
482	2	9
483	3	9
484	4	9
485	5	9
486	6	9
487	7	9
488	8	9
489	9	9
490	10	9
491	11	9
492	12	9
493	13	9
494	14	9
495	15	9
496	16	9
497	17	9
498	18	9
499	19	9
500	20	9
501	21	9
502	22	9
503	23	9
504	24	9
505	25	9
506	26	9
507	27	9
508	28	9
509	29	9
510	30	9
511	31	9
512	32	9
513	33	9
514	34	9
515	35	9
516	36	9
517	37	9
518	38	9
519	39	9
520	40	9
521	41	9
522	42	9
523	43	9
524	44	9
525	45	9
526	46	9
527	47	9
528	48	9
529	49	9
530	50	9
531	51	9
532	52	9
533	53	9
534	54	9
535	55	9
536	56	9
537	57	9
538	58	9
539	59	9
540	60	9
541	1	10
542	2	10
543	3	10
544	4	10
545	5	10
546	6	10
547	7	10
548	8	10
549	9	10
550	10	10
551	11	10
552	12	10
553	13	10
554	14	10
555	15	10
556	16	10
557	17	10
558	18	10
559	19	10
560	20	10
561	21	10
562	22	10
563	23	10
564	24	10
565	25	10
566	26	10
567	27	10
568	28	10
569	29	10
570	30	10
571	31	10
572	32	10
573	33	10
574	34	10
575	35	10
576	36	10
577	37	10
578	38	10
579	39	10
580	40	10
581	41	10
582	42	10
583	43	10
584	44	10
585	45	10
586	46	10
587	47	10
588	48	10
589	49	10
590	50	10
591	51	10
592	52	10
593	53	10
594	54	10
595	55	10
596	56	10
597	57	10
598	58	10
599	59	10
600	60	10
601	1	11
602	2	11
603	3	11
604	4	11
605	5	11
606	6	11
607	7	11
608	8	11
609	9	11
610	10	11
611	11	11
612	12	11
613	13	11
614	14	11
615	15	11
616	16	11
617	17	11
618	18	11
619	19	11
620	20	11
621	21	11
622	22	11
623	23	11
624	24	11
625	25	11
626	26	11
627	27	11
628	28	11
629	29	11
630	30	11
631	31	11
632	32	11
633	33	11
634	34	11
635	35	11
636	36	11
637	37	11
638	38	11
639	39	11
640	40	11
641	41	11
642	42	11
643	43	11
644	44	11
645	45	11
646	46	11
647	47	11
648	48	11
649	49	11
650	50	11
651	51	11
652	52	11
653	53	11
654	54	11
655	55	11
656	56	11
657	57	11
658	58	11
659	59	11
660	60	11
661	1	12
662	2	12
663	3	12
664	4	12
665	5	12
666	6	12
667	7	12
668	8	12
669	9	12
670	10	12
671	11	12
672	12	12
673	13	12
674	14	12
675	15	12
676	16	12
677	17	12
678	18	12
679	19	12
680	20	12
681	21	12
682	22	12
683	23	12
684	24	12
685	25	12
686	26	12
687	27	12
688	28	12
689	29	12
690	30	12
691	31	12
692	32	12
693	33	12
694	34	12
695	35	12
696	36	12
697	37	12
698	38	12
699	39	12
700	40	12
701	41	12
702	42	12
703	43	12
704	44	12
705	45	12
706	46	12
707	47	12
708	48	12
709	49	12
710	50	12
711	51	12
712	52	12
713	53	12
714	54	12
715	55	12
716	56	12
717	57	12
718	58	12
719	59	12
720	60	12
721	1	13
722	2	13
723	3	13
724	4	13
725	5	13
726	6	13
727	7	13
728	8	13
729	9	13
730	10	13
731	11	13
732	12	13
733	13	13
734	14	13
735	15	13
736	16	13
737	17	13
738	18	13
739	19	13
740	20	13
741	21	13
742	22	13
743	23	13
744	24	13
745	25	13
746	26	13
747	27	13
748	28	13
749	29	13
750	30	13
751	31	13
752	32	13
753	33	13
754	34	13
755	35	13
756	36	13
757	37	13
758	38	13
759	39	13
760	40	13
761	41	13
762	42	13
763	43	13
764	44	13
765	45	13
766	46	13
767	47	13
768	48	13
769	49	13
770	50	13
771	51	13
772	52	13
773	53	13
774	54	13
775	55	13
776	56	13
777	57	13
778	58	13
779	59	13
780	60	13
781	1	14
782	2	14
783	3	14
784	4	14
785	5	14
786	6	14
787	7	14
788	8	14
789	9	14
790	10	14
791	11	14
792	12	14
793	13	14
794	14	14
795	15	14
796	16	14
797	17	14
798	18	14
799	19	14
800	20	14
801	21	14
802	22	14
803	23	14
804	24	14
805	25	14
806	26	14
807	27	14
808	28	14
809	29	14
810	30	14
811	31	14
812	32	14
813	33	14
814	34	14
815	35	14
816	36	14
817	37	14
818	38	14
819	39	14
820	40	14
821	41	14
822	42	14
823	43	14
824	44	14
825	45	14
826	46	14
827	47	14
828	48	14
829	49	14
830	50	14
831	51	14
832	52	14
833	53	14
834	54	14
835	55	14
836	56	14
837	57	14
838	58	14
839	59	14
840	60	14
841	1	15
842	2	15
843	3	15
844	4	15
845	5	15
846	6	15
847	7	15
848	8	15
849	9	15
850	10	15
851	11	15
852	12	15
853	13	15
854	14	15
855	15	15
856	16	15
857	17	15
858	18	15
859	19	15
860	20	15
861	21	15
862	22	15
863	23	15
864	24	15
865	25	15
866	26	15
867	27	15
868	28	15
869	29	15
870	30	15
871	31	15
872	32	15
873	33	15
874	34	15
875	35	15
876	36	15
877	37	15
878	38	15
879	39	15
880	40	15
881	41	15
882	42	15
883	43	15
884	44	15
885	45	15
886	46	15
887	47	15
888	48	15
889	49	15
890	50	15
891	51	15
892	52	15
893	53	15
894	54	15
895	55	15
896	56	15
897	57	15
898	58	15
899	59	15
900	60	15
901	1	16
902	2	16
903	3	16
904	4	16
905	5	16
906	6	16
907	7	16
908	8	16
909	9	16
910	10	16
911	11	16
912	12	16
913	13	16
914	14	16
915	15	16
916	16	16
917	17	16
918	18	16
919	19	16
920	20	16
921	21	16
922	22	16
923	23	16
924	24	16
925	25	16
926	26	16
927	27	16
928	28	16
929	29	16
930	30	16
931	31	16
932	32	16
933	33	16
934	34	16
935	35	16
936	36	16
937	37	16
938	38	16
939	39	16
940	40	16
941	41	16
942	42	16
943	43	16
944	44	16
945	45	16
946	46	16
947	47	16
948	48	16
949	49	16
950	50	16
951	51	16
952	52	16
953	53	16
954	54	16
955	55	16
956	56	16
957	57	16
958	58	16
959	59	16
960	60	16
961	1	17
962	2	17
963	3	17
964	4	17
965	5	17
966	6	17
967	7	17
968	8	17
969	9	17
970	10	17
971	11	17
972	12	17
973	13	17
974	14	17
975	15	17
976	16	17
977	17	17
978	18	17
979	19	17
980	20	17
981	21	17
982	22	17
983	23	17
984	24	17
985	25	17
986	26	17
987	27	17
988	28	17
989	29	17
990	30	17
991	31	17
992	32	17
993	33	17
994	34	17
995	35	17
996	36	17
997	37	17
998	38	17
999	39	17
1000	40	17
1001	41	17
1002	42	17
1003	43	17
1004	44	17
1005	45	17
1006	46	17
1007	47	17
1008	48	17
1009	49	17
1010	50	17
1011	51	17
1012	52	17
1013	53	17
1014	54	17
1015	55	17
1016	56	17
1017	57	17
1018	58	17
1019	59	17
1020	60	17
1021	1	18
1022	2	18
1023	3	18
1024	4	18
1025	5	18
1026	6	18
1027	7	18
1028	8	18
1029	9	18
1030	10	18
1031	11	18
1032	12	18
1033	13	18
1034	14	18
1035	15	18
1036	16	18
1037	17	18
1038	18	18
1039	19	18
1040	20	18
1041	21	18
1042	22	18
1043	23	18
1044	24	18
1045	25	18
1046	26	18
1047	27	18
1048	28	18
1049	29	18
1050	30	18
1051	31	18
1052	32	18
1053	33	18
1054	34	18
1055	35	18
1056	36	18
1057	37	18
1058	38	18
1059	39	18
1060	40	18
1061	41	18
1062	42	18
1063	43	18
1064	44	18
1065	45	18
1066	46	18
1067	47	18
1068	48	18
1069	49	18
1070	50	18
1071	51	18
1072	52	18
1073	53	18
1074	54	18
1075	55	18
1076	56	18
1077	57	18
1078	58	18
1079	59	18
1080	60	18
1081	1	19
1082	2	19
1083	3	19
1084	4	19
1085	5	19
1086	6	19
1087	7	19
1088	8	19
1089	9	19
1090	10	19
1091	11	19
1092	12	19
1093	13	19
1094	14	19
1095	15	19
1096	16	19
1097	17	19
1098	18	19
1099	19	19
1100	20	19
1101	21	19
1102	22	19
1103	23	19
1104	24	19
1105	25	19
1106	26	19
1107	27	19
1108	28	19
1109	29	19
1110	30	19
1111	31	19
1112	32	19
1113	33	19
1114	34	19
1115	35	19
1116	36	19
1117	37	19
1118	38	19
1119	39	19
1120	40	19
1121	41	19
1122	42	19
1123	43	19
1124	44	19
1125	45	19
1126	46	19
1127	47	19
1128	48	19
1129	49	19
1130	50	19
1131	51	19
1132	52	19
1133	53	19
1134	54	19
1135	55	19
1136	56	19
1137	57	19
1138	58	19
1139	59	19
1140	60	19
1141	1	20
1142	2	20
1143	3	20
1144	4	20
1145	5	20
1146	6	20
1147	7	20
1148	8	20
1149	9	20
1150	10	20
1151	11	20
1152	12	20
1153	13	20
1154	14	20
1155	15	20
1156	16	20
1157	17	20
1158	18	20
1159	19	20
1160	20	20
1161	21	20
1162	22	20
1163	23	20
1164	24	20
1165	25	20
1166	26	20
1167	27	20
1168	28	20
1169	29	20
1170	30	20
1171	31	20
1172	32	20
1173	33	20
1174	34	20
1175	35	20
1176	36	20
1177	37	20
1178	38	20
1179	39	20
1180	40	20
1181	41	20
1182	42	20
1183	43	20
1184	44	20
1185	45	20
1186	46	20
1187	47	20
1188	48	20
1189	49	20
1190	50	20
1191	51	20
1192	52	20
1193	53	20
1194	54	20
1195	55	20
1196	56	20
1197	57	20
1198	58	20
1199	59	20
1200	60	20
1201	1	21
1202	2	21
1203	3	21
1204	4	21
1205	5	21
1206	6	21
1207	7	21
1208	8	21
1209	9	21
1210	10	21
1211	11	21
1212	12	21
1213	13	21
1214	14	21
1215	15	21
1216	16	21
1217	17	21
1218	18	21
1219	19	21
1220	20	21
1221	21	21
1222	22	21
1223	23	21
1224	24	21
1225	25	21
1226	26	21
1227	27	21
1228	28	21
1229	29	21
1230	30	21
1231	31	21
1232	32	21
1233	33	21
1234	34	21
1235	35	21
1236	36	21
1237	37	21
1238	38	21
1239	39	21
1240	40	21
1241	41	21
1242	42	21
1243	43	21
1244	44	21
1245	45	21
1246	46	21
1247	47	21
1248	48	21
1249	49	21
1250	50	21
1251	51	21
1252	52	21
1253	53	21
1254	54	21
1255	55	21
1256	56	21
1257	57	21
1258	58	21
1259	59	21
1260	60	21
1261	1	22
1262	2	22
1263	3	22
1264	4	22
1265	5	22
1266	6	22
1267	7	22
1268	8	22
1269	9	22
1270	10	22
1271	11	22
1272	12	22
1273	13	22
1274	14	22
1275	15	22
1276	16	22
1277	17	22
1278	18	22
1279	19	22
1280	20	22
1281	21	22
1282	22	22
1283	23	22
1284	24	22
1285	25	22
1286	26	22
1287	27	22
1288	28	22
1289	29	22
1290	30	22
1291	31	22
1292	32	22
1293	33	22
1294	34	22
1295	35	22
1296	36	22
1297	37	22
1298	38	22
1299	39	22
1300	40	22
1301	41	22
1302	42	22
1303	43	22
1304	44	22
1305	45	22
1306	46	22
1307	47	22
1308	48	22
1309	49	22
1310	50	22
1311	51	22
1312	52	22
1313	53	22
1314	54	22
1315	55	22
1316	56	22
1317	57	22
1318	58	22
1319	59	22
1320	60	22
1321	1	23
1322	2	23
1323	3	23
1324	4	23
1325	5	23
1326	6	23
1327	7	23
1328	8	23
1329	9	23
1330	10	23
1331	11	23
1332	12	23
1333	13	23
1334	14	23
1335	15	23
1336	16	23
1337	17	23
1338	18	23
1339	19	23
1340	20	23
1341	21	23
1342	22	23
1343	23	23
1344	24	23
1345	25	23
1346	26	23
1347	27	23
1348	28	23
1349	29	23
1350	30	23
1351	31	23
1352	32	23
1353	33	23
1354	34	23
1355	35	23
1356	36	23
1357	37	23
1358	38	23
1359	39	23
1360	40	23
1361	41	23
1362	42	23
1363	43	23
1364	44	23
1365	45	23
1366	46	23
1367	47	23
1368	48	23
1369	49	23
1370	50	23
1371	51	23
1372	52	23
1373	53	23
1374	54	23
1375	55	23
1376	56	23
1377	57	23
1378	58	23
1379	59	23
1380	60	23
1381	1	24
1382	2	24
1383	3	24
1384	4	24
1385	5	24
1386	6	24
1387	7	24
1388	8	24
1389	9	24
1390	10	24
1391	11	24
1392	12	24
1393	13	24
1394	14	24
1395	15	24
1396	16	24
1397	17	24
1398	18	24
1399	19	24
1400	20	24
1401	21	24
1402	22	24
1403	23	24
1404	24	24
1405	25	24
1406	26	24
1407	27	24
1408	28	24
1409	29	24
1410	30	24
1411	31	24
1412	32	24
1413	33	24
1414	34	24
1415	35	24
1416	36	24
1417	37	24
1418	38	24
1419	39	24
1420	40	24
1421	41	24
1422	42	24
1423	43	24
1424	44	24
1425	45	24
1426	46	24
1427	47	24
1428	48	24
1429	49	24
1430	50	24
1431	51	24
1432	52	24
1433	53	24
1434	54	24
1435	55	24
1436	56	24
1437	57	24
1438	58	24
1439	59	24
1440	60	24
1441	1	25
1442	2	25
1443	3	25
1444	4	25
1445	5	25
1446	6	25
1447	7	25
1448	8	25
1449	9	25
1450	10	25
1451	11	25
1452	12	25
1453	13	25
1454	14	25
1455	15	25
1456	16	25
1457	17	25
1458	18	25
1459	19	25
1460	20	25
1461	21	25
1462	22	25
1463	23	25
1464	24	25
1465	25	25
1466	26	25
1467	27	25
1468	28	25
1469	29	25
1470	30	25
1471	31	25
1472	32	25
1473	33	25
1474	34	25
1475	35	25
1476	36	25
1477	37	25
1478	38	25
1479	39	25
1480	40	25
1481	41	25
1482	42	25
1483	43	25
1484	44	25
1485	45	25
1486	46	25
1487	47	25
1488	48	25
1489	49	25
1490	50	25
1491	51	25
1492	52	25
1493	53	25
1494	54	25
1495	55	25
1496	56	25
1497	57	25
1498	58	25
1499	59	25
1500	60	25
1501	1	26
1502	2	26
1503	3	26
1504	4	26
1505	5	26
1506	6	26
1507	7	26
1508	8	26
1509	9	26
1510	10	26
1511	11	26
1512	12	26
1513	13	26
1514	14	26
1515	15	26
1516	16	26
1517	17	26
1518	18	26
1519	19	26
1520	20	26
1521	21	26
1522	22	26
1523	23	26
1524	24	26
1525	25	26
1526	26	26
1527	27	26
1528	28	26
1529	29	26
1530	30	26
1531	31	26
1532	32	26
1533	33	26
1534	34	26
1535	35	26
1536	36	26
1537	37	26
1538	38	26
1539	39	26
1540	40	26
1541	41	26
1542	42	26
1543	43	26
1544	44	26
1545	45	26
1546	46	26
1547	47	26
1548	48	26
1549	49	26
1550	50	26
1551	51	26
1552	52	26
1553	53	26
1554	54	26
1555	55	26
1556	56	26
1557	57	26
1558	58	26
1559	59	26
1560	60	26
1561	1	27
1562	2	27
1563	3	27
1564	4	27
1565	5	27
1566	6	27
1567	7	27
1568	8	27
1569	9	27
1570	10	27
1571	11	27
1572	12	27
1573	13	27
1574	14	27
1575	15	27
1576	16	27
1577	17	27
1578	18	27
1579	19	27
1580	20	27
1581	21	27
1582	22	27
1583	23	27
1584	24	27
1585	25	27
1586	26	27
1587	27	27
1588	28	27
1589	29	27
1590	30	27
1591	31	27
1592	32	27
1593	33	27
1594	34	27
1595	35	27
1596	36	27
1597	37	27
1598	38	27
1599	39	27
1600	40	27
1601	41	27
1602	42	27
1603	43	27
1604	44	27
1605	45	27
1606	46	27
1607	47	27
1608	48	27
1609	49	27
1610	50	27
1611	51	27
1612	52	27
1613	53	27
1614	54	27
1615	55	27
1616	56	27
1617	57	27
1618	58	27
1619	59	27
1620	60	27
1621	1	28
1622	2	28
1623	3	28
1624	4	28
1625	5	28
1626	6	28
1627	7	28
1628	8	28
1629	9	28
1630	10	28
1631	11	28
1632	12	28
1633	13	28
1634	14	28
1635	15	28
1636	16	28
1637	17	28
1638	18	28
1639	19	28
1640	20	28
1641	21	28
1642	22	28
1643	23	28
1644	24	28
1645	25	28
1646	26	28
1647	27	28
1648	28	28
1649	29	28
1650	30	28
1651	31	28
1652	32	28
1653	33	28
1654	34	28
1655	35	28
1656	36	28
1657	37	28
1658	38	28
1659	39	28
1660	40	28
1661	41	28
1662	42	28
1663	43	28
1664	44	28
1665	45	28
1666	46	28
1667	47	28
1668	48	28
1669	49	28
1670	50	28
1671	51	28
1672	52	28
1673	53	28
1674	54	28
1675	55	28
1676	56	28
1677	57	28
1678	58	28
1679	59	28
1680	60	28
1681	1	29
1682	2	29
1683	3	29
1684	4	29
1685	5	29
1686	6	29
1687	7	29
1688	8	29
1689	9	29
1690	10	29
1691	11	29
1692	12	29
1693	13	29
1694	14	29
1695	15	29
1696	16	29
1697	17	29
1698	18	29
1699	19	29
1700	20	29
1701	21	29
1702	22	29
1703	23	29
1704	24	29
1705	25	29
1706	26	29
1707	27	29
1708	28	29
1709	29	29
1710	30	29
1711	31	29
1712	32	29
1713	33	29
1714	34	29
1715	35	29
1716	36	29
1717	37	29
1718	38	29
1719	39	29
1720	40	29
1721	41	29
1722	42	29
1723	43	29
1724	44	29
1725	45	29
1726	46	29
1727	47	29
1728	48	29
1729	49	29
1730	50	29
1731	51	29
1732	52	29
1733	53	29
1734	54	29
1735	55	29
1736	56	29
1737	57	29
1738	58	29
1739	59	29
1740	60	29
1741	1	30
1742	2	30
1743	3	30
1744	4	30
1745	5	30
1746	6	30
1747	7	30
1748	8	30
1749	9	30
1750	10	30
1751	11	30
1752	12	30
1753	13	30
1754	14	30
1755	15	30
1756	16	30
1757	17	30
1758	18	30
1759	19	30
1760	20	30
1761	21	30
1762	22	30
1763	23	30
1764	24	30
1765	25	30
1766	26	30
1767	27	30
1768	28	30
1769	29	30
1770	30	30
1771	31	30
1772	32	30
1773	33	30
1774	34	30
1775	35	30
1776	36	30
1777	37	30
1778	38	30
1779	39	30
1780	40	30
1781	41	30
1782	42	30
1783	43	30
1784	44	30
1785	45	30
1786	46	30
1787	47	30
1788	48	30
1789	49	30
1790	50	30
1791	51	30
1792	52	30
1793	53	30
1794	54	30
1795	55	30
1796	56	30
1797	57	30
1798	58	30
1799	59	30
1800	60	30
1801	1	31
1802	2	31
1803	3	31
1804	4	31
1805	5	31
1806	6	31
1807	7	31
1808	8	31
1809	9	31
1810	10	31
1811	11	31
1812	12	31
1813	13	31
1814	14	31
1815	15	31
1816	16	31
1817	17	31
1818	18	31
1819	19	31
1820	20	31
1821	21	31
1822	22	31
1823	23	31
1824	24	31
1825	25	31
1826	26	31
1827	27	31
1828	28	31
1829	29	31
1830	30	31
1831	31	31
1832	32	31
1833	33	31
1834	34	31
1835	35	31
1836	36	31
1837	37	31
1838	38	31
1839	39	31
1840	40	31
1841	41	31
1842	42	31
1843	43	31
1844	44	31
1845	45	31
1846	46	31
1847	47	31
1848	48	31
1849	49	31
1850	50	31
1851	51	31
1852	52	31
1853	53	31
1854	54	31
1855	55	31
1856	56	31
1857	57	31
1858	58	31
1859	59	31
1860	60	31
1861	1	32
1862	2	32
1863	3	32
1864	4	32
1865	5	32
1866	6	32
1867	7	32
1868	8	32
1869	9	32
1870	10	32
1871	11	32
1872	12	32
1873	13	32
1874	14	32
1875	15	32
1876	16	32
1877	17	32
1878	18	32
1879	19	32
1880	20	32
1881	21	32
1882	22	32
1883	23	32
1884	24	32
1885	25	32
1886	26	32
1887	27	32
1888	28	32
1889	29	32
1890	30	32
1891	31	32
1892	32	32
1893	33	32
1894	34	32
1895	35	32
1896	36	32
1897	37	32
1898	38	32
1899	39	32
1900	40	32
1901	41	32
1902	42	32
1903	43	32
1904	44	32
1905	45	32
1906	46	32
1907	47	32
1908	48	32
1909	49	32
1910	50	32
1911	51	32
1912	52	32
1913	53	32
1914	54	32
1915	55	32
1916	56	32
1917	57	32
1918	58	32
1919	59	32
1920	60	32
1921	1	33
1922	2	33
1923	3	33
1924	4	33
1925	5	33
1926	6	33
1927	7	33
1928	8	33
1929	9	33
1930	10	33
1931	11	33
1932	12	33
1933	13	33
1934	14	33
1935	15	33
1936	16	33
1937	17	33
1938	18	33
1939	19	33
1940	20	33
1941	21	33
1942	22	33
1943	23	33
1944	24	33
1945	25	33
1946	26	33
1947	27	33
1948	28	33
1949	29	33
1950	30	33
1951	31	33
1952	32	33
1953	33	33
1954	34	33
1955	35	33
1956	36	33
1957	37	33
1958	38	33
1959	39	33
1960	40	33
1961	41	33
1962	42	33
1963	43	33
1964	44	33
1965	45	33
1966	46	33
1967	47	33
1968	48	33
1969	49	33
1970	50	33
1971	51	33
1972	52	33
1973	53	33
1974	54	33
1975	55	33
1976	56	33
1977	57	33
1978	58	33
1979	59	33
1980	60	33
1981	1	34
1982	2	34
1983	3	34
1984	4	34
1985	5	34
1986	6	34
1987	7	34
1988	8	34
1989	9	34
1990	10	34
1991	11	34
1992	12	34
1993	13	34
1994	14	34
1995	15	34
1996	16	34
1997	17	34
1998	18	34
1999	19	34
2000	20	34
[truncated: 1,600 more rows]

## Sheet: NORM_HID
0.00833333	0.00465437	0.00833333	0.0100149	0.00833333	0.00991894	-1.4	-1.30084	-1.4	-1.66643	-1.1	-1.3168
0.0166667	0.0106629	0.0166667	0.0178758	0.0166667	0.0125953	-1	-0.860197	-1.1	-1.23026	-1	-0.955382
0.025	0.0156595	0.025	0.0579412	0.025	0.0198623	-0.8	-0.606484	-0.4	-0.979128	-0.8	-0.747283
0.0916667	0.0598156	0.075	0.101883	0.0333333	0.0452402	0	-0.0310491	0	-0.499868	-0.4	-0.597133
0.108333	0.0913363	0.1	0.131315	0.0833333	0.0919013	0	-0.0310491	0	-0.499868	0	-0.264006
0.15	0.118325	0.141667	0.148047	0.108333	0.125635	0	-0.0310491	0	-0.499868	0	-0.264006
0.166667	0.133754	0.175	0.166149	0.15	0.145407	0	-0.0310491	0	-0.499868	0	-0.264006
0.183333	0.150513	0.241667	0.185621	0.183333	0.167171	0	-0.0310491	0	-0.499868	0	-0.264006
0.191667	0.188061	0.258333	0.206451	0.241667	0.190931	0	-0.0310491	0	-0.499868	0	-0.264006
0.225	0.208832	0.283333	0.228605	0.283333	0.244278	0	-0.0310491	0.2	-0.104576	0	-0.264006
0.233333	0.230897	0.325	0.252035	0.325	0.273696	0	-0.0310491	0.2	-0.104576	0.2	0.0325815
0.275	0.254206	0.366667	0.276674	0.358333	0.304766	0.3	0.37716	0.2	-0.104576	0.2	0.0325815
0.325	0.278693	0.391667	0.302438	0.4	0.337313	0.3	0.37716	0.3	0.137741	0.2	0.0325815
0.341667	0.304275	0.408333	0.329226	0.408333	0.371125	0.5	0.575949	0.3	0.137741	0.3	0.22256
0.391667	0.330852	0.45	0.356921	0.475	0.405963	0.5	0.575949	0.3	0.137741	0.3	0.22256
0.408333	0.358311	0.483333	0.385391	0.508333	0.441563	0.5	0.575949	0.3	0.137741	0.3	0.22256
0.433333	0.386523	0.508333	0.414493	0.533333	0.477641	0.5	0.575949	0.3	0.137741	0.3	0.22256
0.441667	0.415348	0.541667	0.444072	0.583333	0.513903	0.5	0.575949	0.4	0.362458	0.3	0.22256
0.466667	0.444637	0.55	0.473966	0.608333	0.550051	0.6	0.749655	0.4	0.362458	0.4	0.401495
0.5	0.47423	0.583333	0.504008	0.633333	0.585788	0.6	0.749655	0.4	0.362458	0.4	0.401495
0.508333	0.503967	0.608333	0.563853	0.641667	0.620828	0.7	0.838556	0.4	0.362458	0.4	0.401495
0.525	0.533682	0.65	0.593321	0.675	0.654902	0.7	0.838556	0.5	0.610451	0.4	0.401495
0.541667	0.56321	0.658333	0.622269	0.716667	0.687764	0.9	0.901923	0.5	0.610451	0.5	0.586209
0.558333	0.59239	0.666667	0.650546	0.733333	0.719196	1	1.00123	0.5	0.610451	0.5	0.586209
0.583333	0.621066	0.675	0.678011	0.758333	0.749014	1	1.00123	0.5	0.610451	0.5	0.586209
0.633333	0.64909	0.7	0.704537	0.783333	0.777066	1	1.00123	0.5	0.610451	0.5	0.586209
0.658333	0.676326	0.716667	0.73001	0.808333	0.803241	1	1.00123	0.5	0.610451	0.5	0.586209
0.675	0.702649	0.758333	0.754334	0.816667	0.827463	1.1	1.09599	0.5	0.610451	0.5	0.586209
0.7	0.727948	0.766667	0.77743	0.841667	0.849694	1.2	1.20236	0.5	0.610451	0.5	0.586209
0.741667	0.752128	0.775	0.799235	0.875	0.869929	1.2	1.20236	0.6	0.794606	0.7	0.764604
0.758333	0.775111	0.791667	0.819705	0.883333	0.888195	1.2	1.20236	0.6	0.794606	0.7	0.764604
0.766667	0.796835	0.816667	0.838813	0.891667	0.90455	1.2	1.20236	0.7	0.87933	0.7	0.764604
0.816667	0.817255	0.833333	0.856548	0.908333	0.919071	1.2	1.20236	0.7	0.87933	0.7	0.764604
0.85	0.836343	0.841667	0.872917	0.925	0.93186	1.3	1.38532	0.7	0.87933	0.7	0.764604
0.875	0.854087	0.875	0.887939	0.941667	0.952703	1.3	1.38532	0.8	1.00843	0.8	0.899665
0.891667	0.885568	0.891667	0.901646	0.958333	0.961015	1.3	1.38532	0.8	1.00843	0.8	0.899665
0.9	0.899353	0.908333	0.914084	0.966667	0.968096	1.3	1.38532	0.8	1.00843	0.8	0.899665
0.916667	0.911886	0.916667	0.935371	0.975	0.979094	1.3	1.38532	0.8	1.00843	0.8	0.899665
0.95	0.923216	0.925	0.944351	0.991667	0.989506	1.3	1.38532	0.8	1.00843	0.8	0.899665
0.958333	0.942512	0.941667	0.952316			1.4	1.51099	0.9	1.16174	0.9	1.01437
0.966667	0.957771	0.958333	0.959341			1.4	1.51099	0.9	1.16174	0.9	1.01437
0.983333	0.964067	0.966667	0.970873			1.5	1.63099	0.9	1.16174	0.9	1.01437
0.991667	0.985106	0.975	0.979547			1.5	1.63099	0.9	1.16174	0.9	1.01437
		0.983333	0.98299			1.5	1.63099	0.9	1.16174	1	1.12422
		0.991667	0.99373			1.5	1.63099	1	1.27956	1	1.12422
						1.5	1.63099	1	1.27956	1	1.12422
						1.5	1.63099	1	1.27956	1	1.12422
						1.6	1.74802	1.1	1.35146	1	1.12422
						1.6	1.74802	1.1	1.35146	1.1	1.19573
						1.7	1.81962	1.2	1.4504	1.2	1.30059
						1.7	1.81962	1.2	1.4504	1.2	1.30059
						1.7	1.81962	1.2	1.4504	1.2	1.30059
						1.8	1.87639	1.2	1.4504	1.2	1.30059
						1.9	1.93274	1.2	1.4504	1.2	1.30059
						1.9	1.93274	1.3	1.57596	1.2	1.30059
						1.9	1.93274	1.3	1.57596	1.2	1.30059
						2	2.03079	1.3	1.57596	1.2	1.30059
						2	2.03079	1.3	1.57596	1.3	1.43876
						2	2.03079	1.4	1.67285	1.3	1.43876
						2	2.03079	1.4	1.67285	1.3	1.43876
						2.1	2.10063	1.4	1.67285	1.3	1.43876
						2.2	2.14253	1.5	1.76966	1.4	1.51896
						2.2	2.14253	1.5	1.76966	1.4	1.51896
						2.3	2.19849	1.5	1.76966	1.4	1.51896
						2.3	2.19849	1.5	1.76966	1.5	1.62265
						2.4	2.25464	1.6	1.83901	1.5	1.62265
						2.4	2.25464	1.7	1.90887	1.5	1.62265
						2.5	2.32529	1.7	1.90887	1.5	1.62265
						2.5	2.32529	1.7	1.90887	1.5	1.62265
						2.5	2.32529	1.7	1.90887	1.5	1.62265
						2.6	2.45445	1.9	2.00766	1.6	1.72765
						2.6	2.45445	1.9	2.00766	1.6	1.72765
						2.6	2.45445	1.9	2.00766	1.6	1.72765
						2.6	2.45445	2	2.12299	1.7	1.79901
						2.6	2.45445	2	2.12299	1.7	1.79901
						2.6	2.45445	2	2.12299	1.7	1.79901
						2.7	2.58673	2	2.12299	1.8	1.84731
						2.7	2.58673	2	2.12299	1.9	1.90896
						2.7	2.58673	2.1	2.21132	1.9	1.90896
						2.8	2.66235	2.2	2.24134	1.9	1.90896
						2.8	2.66235	2.3	2.27165	1.9	1.90896
						2.9	2.73997	2.4	2.33333	2	2.02367
						2.9	2.73997	2.4	2.33333	2	2.02367
						2.9	2.73997	2.4	2.33333	2	2.02367
						3	2.86925	2.5	2.41225	2	2.02367
						3	2.86925	2.5	2.41225	2	2.02367
						3	2.86925	2.6	2.52789	2.1	2.11683
						3	2.86925	2.6	2.52789	2.1	2.11683
						3	2.86925	2.6	2.52789	2.2	2.18666
						3.1	2.98788	2.6	2.52789	2.2	2.18666
						3.1	2.98788	2.6	2.52789	2.2	2.18666
						3.2	3.04102	2.7	2.63132	2.3	2.27443
						3.3	3.17286	2.8	2.66728	2.3	2.27443
						3.3	3.17286	2.9	2.72271	2.3	2.27443
						3.3	3.17286	2.9	2.72271	2.4	2.36772
						3.3	3.17286	3	2.81942	2.4	2.36772
						3.3	3.17286	3	2.81942	2.4	2.36772
						3.3	3.17286	3	2.81942	2.5	2.43341
						3.4	3.37923	3.1	2.9221	2.6	2.50341
						3.4	3.37923	3.1	2.9221	2.6	2.50341
						3.4	3.37923	3.2	2.98738	2.6	2.50341
						3.4	3.37923	3.3	3.10531	2.7	2.63719
						3.5	3.54428	3.3	3.10531	2.7	2.63719
						3.5	3.54428	3.3	3.10531	2.7	2.63719
						3.5	3.54428	3.3	3.10531	2.7	2.63719
						3.7	3.67705	3.4	3.26089	2.8	2.74297
						3.7	3.67705	3.4	3.26089	2.9	2.78925
						3.8	3.7647	3.5	3.37881	3	2.86382
						3.9	3.86116	3.5	3.37881	3	2.86382
						3.9	3.86116	3.7	3.47631	3.1	2.97409
						4	4.09083	3.8	3.54746	3.1	2.97409
						4	4.09083	3.9	3.66644	3.3	3.10216
						4	4.09083	3.9	3.66644	3.3	3.10216
						4	4.09083	4	3.85395	3.4	3.25753
						4.2	4.32913	4	3.85395	3.4	3.25753
						4.4	4.4512	4.2	4.02718	3.5	3.40108
						4.5	4.68829	4.4	4.17126	3.7	3.52047
						4.5	4.68829	4.5	4.35246	4	3.77467
						5	5.03353	5	4.6036	4	3.77467
						5.2	5.47417	5.2	5.03976	4.5	4.24013

## Sheet: NORM1_HID
0.00833333	0.00465437	0.00833333	0.0100149	0.00833333	0.00991894	-1.4	-1.30084	-1.4	-1.66643	-1.1	-1.3168
0.0166667	0.0106629	0.0166667	0.0178758	0.0166667	0.0125953	-1	-0.860197	-1.1	-1.23026	-1	-0.955382
0.025	0.0156595	0.025	0.0579412	0.025	0.0198623	-0.8	-0.606484	-0.4	-0.979128	-0.8	-0.747283
0.0916667	0.0598156	0.075	0.101883	0.0333333	0.0452402	0	-0.0310491	0	-0.499868	-0.4	-0.597133
0.108333	0.0913363	0.1	0.131315	0.0833333	0.0919013	0	-0.0310491	0	-0.499868	0	-0.264006
0.15	0.118325	0.141667	0.148047	0.108333	0.125635	0	-0.0310491	0	-0.499868	0	-0.264006
0.166667	0.133754	0.175	0.166149	0.15	0.145407	0	-0.0310491	0	-0.499868	0	-0.264006
0.183333	0.150513	0.241667	0.185621	0.183333	0.167171	0	-0.0310491	0	-0.499868	0	-0.264006
0.191667	0.188061	0.258333	0.206451	0.241667	0.190931	0	-0.0310491	0	-0.499868	0	-0.264006
0.225	0.208832	0.283333	0.228605	0.283333	0.244278	0	-0.0310491	0.2	-0.104576	0	-0.264006
0.233333	0.230897	0.325	0.252035	0.325	0.273696	0	-0.0310491	0.2	-0.104576	0.2	0.0325815
0.275	0.254206	0.366667	0.276674	0.358333	0.304766	0.3	0.37716	0.2	-0.104576	0.2	0.0325815
0.325	0.278693	0.391667	0.302438	0.4	0.337313	0.3	0.37716	0.3	0.137741	0.2	0.0325815
0.341667	0.304275	0.408333	0.329226	0.408333	0.371125	0.5	0.575949	0.3	0.137741	0.3	0.22256
0.391667	0.330852	0.45	0.356921	0.475	0.405963	0.5	0.575949	0.3	0.137741	0.3	0.22256
0.408333	0.358311	0.483333	0.385391	0.508333	0.441563	0.5	0.575949	0.3	0.137741	0.3	0.22256
0.433333	0.386523	0.508333	0.414493	0.533333	0.477641	0.5	0.575949	0.3	0.137741	0.3	0.22256
0.441667	0.415348	0.541667	0.444072	0.583333	0.513903	0.5	0.575949	0.4	0.362458	0.3	0.22256
0.466667	0.444637	0.55	0.473966	0.608333	0.550051	0.6	0.749655	0.4	0.362458	0.4	0.401495
0.5	0.47423	0.583333	0.504008	0.633333	0.585788	0.6	0.749655	0.4	0.362458	0.4	0.401495
0.508333	0.503967	0.608333	0.563853	0.641667	0.620828	0.7	0.838556	0.4	0.362458	0.4	0.401495
0.525	0.533682	0.65	0.593321	0.675	0.654902	0.7	0.838556	0.5	0.610451	0.4	0.401495
0.541667	0.56321	0.658333	0.622269	0.716667	0.687764	0.9	0.901923	0.5	0.610451	0.5	0.586209
0.558333	0.59239	0.666667	0.650546	0.733333	0.719196	1	1.00123	0.5	0.610451	0.5	0.586209
0.583333	0.621066	0.675	0.678011	0.758333	0.749014	1	1.00123	0.5	0.610451	0.5	0.586209
0.633333	0.64909	0.7	0.704537	0.783333	0.777066	1	1.00123	0.5	0.610451	0.5	0.586209
0.658333	0.676326	0.716667	0.73001	0.808333	0.803241	1	1.00123	0.5	0.610451	0.5	0.586209
0.675	0.702649	0.758333	0.754334	0.816667	0.827463	1.1	1.09599	0.5	0.610451	0.5	0.586209
0.7	0.727948	0.766667	0.77743	0.841667	0.849694	1.2	1.20236	0.5	0.610451	0.5	0.586209
0.741667	0.752128	0.775	0.799235	0.875	0.869929	1.2	1.20236	0.6	0.794606	0.7	0.764604
0.758333	0.775111	0.791667	0.819705	0.883333	0.888195	1.2	1.20236	0.6	0.794606	0.7	0.764604
0.766667	0.796835	0.816667	0.838813	0.891667	0.90455	1.2	1.20236	0.7	0.87933	0.7	0.764604
0.816667	0.817255	0.833333	0.856548	0.908333	0.919071	1.2	1.20236	0.7	0.87933	0.7	0.764604
0.85	0.836343	0.841667	0.872917	0.925	0.93186	1.3	1.38532	0.7	0.87933	0.7	0.764604
0.875	0.854087	0.875	0.887939	0.941667	0.952703	1.3	1.38532	0.8	1.00843	0.8	0.899665
0.891667	0.885568	0.891667	0.901646	0.958333	0.961015	1.3	1.38532	0.8	1.00843	0.8	0.899665
0.9	0.899353	0.908333	0.914084	0.966667	0.968096	1.3	1.38532	0.8	1.00843	0.8	0.899665
0.916667	0.911886	0.916667	0.935371	0.975	0.979094	1.3	1.38532	0.8	1.00843	0.8	0.899665
0.95	0.923216	0.925	0.944351	0.991667	0.989506	1.3	1.38532	0.8	1.00843	0.8	0.899665
0.958333	0.942512	0.941667	0.952316			1.4	1.51099	0.9	1.16174	0.9	1.01437
0.966667	0.957771	0.958333	0.959341			1.4	1.51099	0.9	1.16174	0.9	1.01437
0.983333	0.964067	0.966667	0.970873			1.5	1.63099	0.9	1.16174	0.9	1.01437
0.991667	0.985106	0.975	0.979547			1.5	1.63099	0.9	1.16174	0.9	1.01437
		0.983333	0.98299			1.5	1.63099	0.9	1.16174	1	1.12422
		0.991667	0.99373			1.5	1.63099	1	1.27956	1	1.12422
						1.5	1.63099	1	1.27956	1	1.12422
						1.5	1.63099	1	1.27956	1	1.12422
						1.6	1.74802	1.1	1.35146	1	1.12422
						1.6	1.74802	1.1	1.35146	1.1	1.19573
						1.7	1.81962	1.2	1.4504	1.2	1.30059
						1.7	1.81962	1.2	1.4504	1.2	1.30059
						1.7	1.81962	1.2	1.4504	1.2	1.30059
						1.8	1.87639	1.2	1.4504	1.2	1.30059
						1.9	1.93274	1.2	1.4504	1.2	1.30059
						1.9	1.93274	1.3	1.57596	1.2	1.30059
						1.9	1.93274	1.3	1.57596	1.2	1.30059
						2	2.03079	1.3	1.57596	1.2	1.30059
						2	2.03079	1.3	1.57596	1.3	1.43876
						2	2.03079	1.4	1.67285	1.3	1.43876
						2	2.03079	1.4	1.67285	1.3	1.43876
						2.1	2.10063	1.4	1.67285	1.3	1.43876
						2.2	2.14253	1.5	1.76966	1.4	1.51896
						2.2	2.14253	1.5	1.76966	1.4	1.51896
						2.3	2.19849	1.5	1.76966	1.4	1.51896
						2.3	2.19849	1.5	1.76966	1.5	1.62265
						2.4	2.25464	1.6	1.83901	1.5	1.62265
						2.4	2.25464	1.7	1.90887	1.5	1.62265
						2.5	2.32529	1.7	1.90887	1.5	1.62265
						2.5	2.32529	1.7	1.90887	1.5	1.62265
						2.5	2.32529	1.7	1.90887	1.5	1.62265
						2.6	2.45445	1.9	2.00766	1.6	1.72765
						2.6	2.45445	1.9	2.00766	1.6	1.72765
						2.6	2.45445	1.9	2.00766	1.6	1.72765
						2.6	2.45445	2	2.12299	1.7	1.79901
						2.6	2.45445	2	2.12299	1.7	1.79901
						2.6	2.45445	2	2.12299	1.7	1.79901
						2.7	2.58673	2	2.12299	1.8	1.84731
						2.7	2.58673	2	2.12299	1.9	1.90896
						2.7	2.58673	2.1	2.21132	1.9	1.90896
						2.8	2.66235	2.2	2.24134	1.9	1.90896
						2.8	2.66235	2.3	2.27165	1.9	1.90896
						2.9	2.73997	2.4	2.33333	2	2.02367
						2.9	2.73997	2.4	2.33333	2	2.02367
						2.9	2.73997	2.4	2.33333	2	2.02367
						3	2.86925	2.5	2.41225	2	2.02367
						3	2.86925	2.5	2.41225	2	2.02367
						3	2.86925	2.6	2.52789	2.1	2.11683
						3	2.86925	2.6	2.52789	2.1	2.11683
						3	2.86925	2.6	2.52789	2.2	2.18666
						3.1	2.98788	2.6	2.52789	2.2	2.18666
						3.1	2.98788	2.6	2.52789	2.2	2.18666
						3.2	3.04102	2.7	2.63132	2.3	2.27443
						3.3	3.17286	2.8	2.66728	2.3	2.27443
						3.3	3.17286	2.9	2.72271	2.3	2.27443
						3.3	3.17286	2.9	2.72271	2.4	2.36772
						3.3	3.17286	3	2.81942	2.4	2.36772
						3.3	3.17286	3	2.81942	2.4	2.36772
						3.3	3.17286	3	2.81942	2.5	2.43341
						3.4	3.37923	3.1	2.9221	2.6	2.50341
						3.4	3.37923	3.1	2.9221	2.6	2.50341
						3.4	3.37923	3.2	2.98738	2.6	2.50341
						3.4	3.37923	3.3	3.10531	2.7	2.63719
						3.5	3.54428	3.3	3.10531	2.7	2.63719
						3.5	3.54428	3.3	3.10531	2.7	2.63719
						3.5	3.54428	3.3	3.10531	2.7	2.63719
						3.7	3.67705	3.4	3.26089	2.8	2.74297
						3.7	3.67705	3.4	3.26089	2.9	2.78925
						3.8	3.7647	3.5	3.37881	3	2.86382
						3.9	3.86116	3.5	3.37881	3	2.86382
						3.9	3.86116	3.7	3.47631	3.1	2.97409
						4	4.09083	3.8	3.54746	3.1	2.97409
						4	4.09083	3.9	3.66644	3.3	3.10216
						4	4.09083	3.9	3.66644	3.3	3.10216
						4	4.09083	4	3.85395	3.4	3.25753
						4.2	4.32913	4	3.85395	3.4	3.25753
						4.4	4.4512	4.2	4.02718	3.5	3.40108
						4.5	4.68829	4.4	4.17126	3.7	3.52047
						4.5	4.68829	4.5	4.35246	4	3.77467
						5	5.03353	5	4.6036	4	3.77467
						5.2	5.47417	5.2	5.03976	4.5	4.24013

## Sheet: Tests t et z (2 échant.)1_HID2
1	1	1
2	2	1
3	3	1
4	4	1
5	5	1
6	6	1
7	7	1
8	8	1
9	9	1
10	10	1
11	11	1
12	12	1
13	13	1
14	14	1
15	15	1
16	16	1
17	17	1
18	18	1
19	19	1
20	20	1
21	21	1
22	22	1
23	23	1
24	24	1
25	25	1
26	26	1
27	27	1
28	28	1
29	29	1
30	30	1
31	31	1
32	32	1
33	33	1
34	34	1
35	35	1
36	36	1
37	37	1
38	38	1
39	39	1
40	40	1
41	41	1
42	42	1
43	43	1
44	44	1
45	45	1
46	46	1
47	47	1
48	48	1
49	49	1
50	50	1
51	51	1
52	52	1
53	53	1
54	54	1
55	55	1
56	56	1
57	57	1
58	58	1
59	59	1
60	60	1
61	1	2
62	2	2
63	3	2
64	4	2
65	5	2
66	6	2
67	7	2
68	8	2
69	9	2
70	10	2
71	11	2
72	12	2
73	13	2
74	14	2
75	15	2
76	16	2
77	17	2
78	18	2
79	19	2
80	20	2
81	21	2
82	22	2
83	23	2
84	24	2
85	25	2
86	26	2
87	27	2
88	28	2
89	29	2
90	30	2
91	31	2
92	32	2
93	33	2
94	34	2
95	35	2
96	36	2
97	37	2
98	38	2
99	39	2
100	40	2
101	41	2
102	42	2
103	43	2
104	44	2
105	45	2
106	46	2
107	47	2
108	48	2
109	49	2
110	50	2
111	51	2
112	52	2
113	53	2
114	54	2
115	55	2
116	56	2
117	57	2
118	58	2
119	59	2
120	60	2
121	1	3
122	2	3
123	3	3
124	4	3
125	5	3
126	6	3
127	7	3
128	8	3
129	9	3
130	10	3
131	11	3
132	12	3
133	13	3
134	14	3
135	15	3
136	16	3
137	17	3
138	18	3
139	19	3
140	20	3
141	21	3
142	22	3
143	23	3
144	24	3
145	25	3
146	26	3
147	27	3
148	28	3
149	29	3
150	30	3
151	31	3
152	32	3
153	33	3
154	34	3
155	35	3
156	36	3
157	37	3
158	38	3
159	39	3
160	40	3
161	41	3
162	42	3
163	43	3
164	44	3
165	45	3
166	46	3
167	47	3
168	48	3
169	49	3
170	50	3
171	51	3
172	52	3
173	53	3
174	54	3
175	55	3
176	56	3
177	57	3
178	58	3
179	59	3
180	60	3
181	1	4
182	2	4
183	3	4
184	4	4
185	5	4
186	6	4
187	7	4
188	8	4
189	9	4
190	10	4
191	11	4
192	12	4
193	13	4
194	14	4
195	15	4
196	16	4
197	17	4
198	18	4
199	19	4
200	20	4
201	21	4
202	22	4
203	23	4
204	24	4
205	25	4
206	26	4
207	27	4
208	28	4
209	29	4
210	30	4
211	31	4
212	32	4
213	33	4
214	34	4
215	35	4
216	36	4
217	37	4
218	38	4
219	39	4
220	40	4
221	41	4
222	42	4
223	43	4
224	44	4
225	45	4
226	46	4
227	47	4
228	48	4
229	49	4
230	50	4
231	51	4
232	52	4
233	53	4
234	54	4
235	55	4
236	56	4
237	57	4
238	58	4
239	59	4
240	60	4
241	1	5
242	2	5
243	3	5
244	4	5
245	5	5
246	6	5
247	7	5
248	8	5
249	9	5
250	10	5
251	11	5
252	12	5
253	13	5
254	14	5
255	15	5
256	16	5
257	17	5
258	18	5
259	19	5
260	20	5
261	21	5
262	22	5
263	23	5
264	24	5
265	25	5
266	26	5
267	27	5
268	28	5
269	29	5
270	30	5
271	31	5
272	32	5
273	33	5
274	34	5
275	35	5
276	36	5
277	37	5
278	38	5
279	39	5
280	40	5
281	41	5
282	42	5
283	43	5
284	44	5
285	45	5
286	46	5
287	47	5
288	48	5
289	49	5
290	50	5
291	51	5
292	52	5
293	53	5
294	54	5
295	55	5
296	56	5
297	57	5
298	58	5
299	59	5
300	60	5
301	1	6
302	2	6
303	3	6
304	4	6
305	5	6
306	6	6
307	7	6
308	8	6
309	9	6
310	10	6
311	11	6
312	12	6
313	13	6
314	14	6
315	15	6
316	16	6
317	17	6
318	18	6
319	19	6
320	20	6
321	21	6
322	22	6
323	23	6
324	24	6
325	25	6
326	26	6
327	27	6
328	28	6
329	29	6
330	30	6
331	31	6
332	32	6
333	33	6
334	34	6
335	35	6
336	36	6
337	37	6
338	38	6
339	39	6
340	40	6
341	41	6
342	42	6
343	43	6
344	44	6
345	45	6
346	46	6
347	47	6
348	48	6
349	49	6
350	50	6
351	51	6
352	52	6
353	53	6
354	54	6
355	55	6
356	56	6
357	57	6
358	58	6
359	59	6
360	60	6
361	1	7
362	2	7
363	3	7
364	4	7
365	5	7
366	6	7
367	7	7
368	8	7
369	9	7
370	10	7
371	11	7
372	12	7
373	13	7
374	14	7
375	15	7
376	16	7
377	17	7
378	18	7
379	19	7
380	20	7
381	21	7
382	22	7
383	23	7
384	24	7
385	25	7
386	26	7
387	27	7
388	28	7
389	29	7
390	30	7
391	31	7
392	32	7
393	33	7
394	34	7
395	35	7
396	36	7
397	37	7
398	38	7
399	39	7
400	40	7
401	41	7
402	42	7
403	43	7
404	44	7
405	45	7
406	46	7
407	47	7
408	48	7
409	49	7
410	50	7
411	51	7
412	52	7
413	53	7
414	54	7
415	55	7
416	56	7
417	57	7
418	58	7
419	59	7
420	60	7
421	1	8
422	2	8
423	3	8
424	4	8
425	5	8
426	6	8
427	7	8
428	8	8
429	9	8
430	10	8
431	11	8
432	12	8
433	13	8
434	14	8
435	15	8
436	16	8
437	17	8
438	18	8
439	19	8
440	20	8
441	21	8
442	22	8
443	23	8
444	24	8
445	25	8
446	26	8
447	27	8
448	28	8
449	29	8
450	30	8
451	31	8
452	32	8
453	33	8
454	34	8
455	35	8
456	36	8
457	37	8
458	38	8
459	39	8
460	40	8
461	41	8
462	42	8
463	43	8
464	44	8
465	45	8
466	46	8
467	47	8
468	48	8
469	49	8
470	50	8
471	51	8
472	52	8
473	53	8
474	54	8
475	55	8
476	56	8
477	57	8
478	58	8
479	59	8
480	60	8
481	1	9
482	2	9
483	3	9
484	4	9
485	5	9
486	6	9
487	7	9
488	8	9
489	9	9
490	10	9
491	11	9
492	12	9
493	13	9
494	14	9
495	15	9
496	16	9
497	17	9
498	18	9
499	19	9
500	20	9
501	21	9
502	22	9
503	23	9
504	24	9
505	25	9
506	26	9
507	27	9
508	28	9
509	29	9
510	30	9
511	31	9
512	32	9
513	33	9
514	34	9
515	35	9
516	36	9
517	37	9
518	38	9
519	39	9
520	40	9
521	41	9
522	42	9
523	43	9
524	44	9
525	45	9
526	46	9
527	47	9
528	48	9
529	49	9
530	50	9
531	51	9
532	52	9
533	53	9
534	54	9
535	55	9
536	56	9
537	57	9
538	58	9
539	59	9
540	60	9
541	1	10
542	2	10
543	3	10
544	4	10
545	5	10
546	6	10
547	7	10
548	8	10
549	9	10
550	10	10
551	11	10
552	12	10
553	13	10
554	14	10
555	15	10
556	16	10
557	17	10
558	18	10
559	19	10
560	20	10
561	21	10
562	22	10
563	23	10
564	24	10
565	25	10
566	26	10
567	27	10
568	28	10
569	29	10
570	30	10
571	31	10
572	32	10
573	33	10
574	34	10
575	35	10
576	36	10
577	37	10
578	38	10
579	39	10
580	40	10
581	41	10
582	42	10
583	43	10
584	44	10
585	45	10
586	46	10
587	47	10
588	48	10
589	49	10
590	50	10
591	51	10
592	52	10
593	53	10
594	54	10
595	55	10
596	56	10
597	57	10
598	58	10
599	59	10
600	60	10
601	1	11
602	2	11
603	3	11
604	4	11
605	5	11
606	6	11
607	7	11
608	8	11
609	9	11
610	10	11
611	11	11
612	12	11
613	13	11
614	14	11
615	15	11
616	16	11
617	17	11
618	18	11
619	19	11
620	20	11
621	21	11
622	22	11
623	23	11
624	24	11
625	25	11
626	26	11
627	27	11
628	28	11
629	29	11
630	30	11
631	31	11
632	32	11
633	33	11
634	34	11
635	35	11
636	36	11
637	37	11
638	38	11
639	39	11
640	40	11
641	41	11
642	42	11
643	43	11
644	44	11
645	45	11
646	46	11
647	47	11
648	48	11
649	49	11
650	50	11
651	51	11
652	52	11
653	53	11
654	54	11
655	55	11
656	56	11
657	57	11
658	58	11
659	59	11
660	60	11
661	1	12
662	2	12
663	3	12
664	4	12
665	5	12
666	6	12
667	7	12
668	8	12
669	9	12
670	10	12
671	11	12
672	12	12
673	13	12
674	14	12
675	15	12
676	16	12
677	17	12
678	18	12
679	19	12
680	20	12
681	21	12
682	22	12
683	23	12
684	24	12
685	25	12
686	26	12
687	27	12
688	28	12
689	29	12
690	30	12
691	31	12
692	32	12
693	33	12
694	34	12
695	35	12
696	36	12
697	37	12
698	38	12
699	39	12
700	40	12
701	41	12
702	42	12
703	43	12
704	44	12
705	45	12
706	46	12
707	47	12
708	48	12
709	49	12
710	50	12
711	51	12
712	52	12
713	53	12
714	54	12
715	55	12
716	56	12
717	57	12
718	58	12
719	59	12
720	60	12
721	1	13
722	2	13
723	3	13
724	4	13
725	5	13
726	6	13
727	7	13
728	8	13
729	9	13
730	10	13
731	11	13
732	12	13
733	13	13
734	14	13
735	15	13
736	16	13
737	17	13
738	18	13
739	19	13
740	20	13
741	21	13
742	22	13
743	23	13
744	24	13
745	25	13
746	26	13
747	27	13
748	28	13
749	29	13
750	30	13
751	31	13
752	32	13
753	33	13
754	34	13
755	35	13
756	36	13
757	37	13
758	38	13
759	39	13
760	40	13
761	41	13
762	42	13
763	43	13
764	44	13
765	45	13
766	46	13
767	47	13
768	48	13
769	49	13
770	50	13
771	51	13
772	52	13
773	53	13
774	54	13
775	55	13
776	56	13
777	57	13
778	58	13
779	59	13
780	60	13
781	1	14
782	2	14
783	3	14
784	4	14
785	5	14
786	6	14
787	7	14
788	8	14
789	9	14
790	10	14
791	11	14
792	12	14
793	13	14
794	14	14
795	15	14
796	16	14
797	17	14
798	18	14
799	19	14
800	20	14
801	21	14
802	22	14
803	23	14
804	24	14
805	25	14
806	26	14
807	27	14
808	28	14
809	29	14
810	30	14
811	31	14
812	32	14
813	33	14
814	34	14
815	35	14
816	36	14
817	37	14
818	38	14
819	39	14
820	40	14
821	41	14
822	42	14
823	43	14
824	44	14
825	45	14
826	46	14
827	47	14
828	48	14
829	49	14
830	50	14
831	51	14
832	52	14
833	53	14
834	54	14
835	55	14
836	56	14
837	57	14
838	58	14
839	59	14
840	60	14
841	1	15
842	2	15
843	3	15
844	4	15
845	5	15
846	6	15
847	7	15
848	8	15
849	9	15
850	10	15
851	11	15
852	12	15
853	13	15
854	14	15
855	15	15
856	16	15
857	17	15
858	18	15
859	19	15
860	20	15
861	21	15
862	22	15
863	23	15
864	24	15
865	25	15
866	26	15
867	27	15
868	28	15
869	29	15
870	30	15
871	31	15
872	32	15
873	33	15
874	34	15
875	35	15
876	36	15
877	37	15
878	38	15
879	39	15
880	40	15
881	41	15
882	42	15
883	43	15
884	44	15
885	45	15
886	46	15
887	47	15
888	48	15
889	49	15
890	50	15
891	51	15
892	52	15
893	53	15
894	54	15
895	55	15
896	56	15
897	57	15
898	58	15
899	59	15
900	60	15
901	1	16
902	2	16
903	3	16
904	4	16
905	5	16
906	6	16
907	7	16
908	8	16
909	9	16
910	10	16
911	11	16
912	12	16
913	13	16
914	14	16
915	15	16
916	16	16
917	17	16
918	18	16
919	19	16
920	20	16
921	21	16
922	22	16
923	23	16
924	24	16
925	25	16
926	26	16
927	27	16
928	28	16
929	29	16
930	30	16
931	31	16
932	32	16
933	33	16
934	34	16
935	35	16
936	36	16
937	37	16
938	38	16
939	39	16
940	40	16
941	41	16
942	42	16
943	43	16
944	44	16
945	45	16
946	46	16
947	47	16
948	48	16
949	49	16
950	50	16
951	51	16
952	52	16
953	53	16
954	54	16
955	55	16
956	56	16
957	57	16
958	58	16
959	59	16
960	60	16
961	1	17
962	2	17
963	3	17
964	4	17
965	5	17
966	6	17
967	7	17
968	8	17
969	9	17
970	10	17
971	11	17
972	12	17
973	13	17
974	14	17
975	15	17
976	16	17
977	17	17
978	18	17
979	19	17
980	20	17
981	21	17
982	22	17
983	23	17
984	24	17
985	25	17
986	26	17
987	27	17
988	28	17
989	29	17
990	30	17
991	31	17
992	32	17
993	33	17
994	34	17
995	35	17
996	36	17
997	37	17
998	38	17
999	39	17
1000	40	17
1001	41	17
1002	42	17
1003	43	17
1004	44	17
1005	45	17
1006	46	17
1007	47	17
1008	48	17
1009	49	17
1010	50	17
1011	51	17
1012	52	17
1013	53	17
1014	54	17
1015	55	17
1016	56	17
1017	57	17
1018	58	17
1019	59	17
1020	60	17
1021	1	18
1022	2	18
1023	3	18
1024	4	18
1025	5	18
1026	6	18
1027	7	18
1028	8	18
1029	9	18
1030	10	18
1031	11	18
1032	12	18
1033	13	18
1034	14	18
1035	15	18
1036	16	18
1037	17	18
1038	18	18
1039	19	18
1040	20	18
1041	21	18
1042	22	18
1043	23	18
1044	24	18
1045	25	18
1046	26	18
1047	27	18
1048	28	18
1049	29	18
1050	30	18
1051	31	18
1052	32	18
1053	33	18
1054	34	18
1055	35	18
1056	36	18
1057	37	18
1058	38	18
1059	39	18
1060	40	18
1061	41	18
1062	42	18
1063	43	18
1064	44	18
1065	45	18
1066	46	18
1067	47	18
1068	48	18
1069	49	18
1070	50	18
1071	51	18
1072	52	18
1073	53	18
1074	54	18
1075	55	18
1076	56	18
1077	57	18
1078	58	18
1079	59	18
1080	60	18
1081	1	19
1082	2	19
1083	3	19
1084	4	19
1085	5	19
1086	6	19
1087	7	19
1088	8	19
1089	9	19
1090	10	19
1091	11	19
1092	12	19
1093	13	19
1094	14	19
1095	15	19
1096	16	19
1097	17	19
1098	18	19
1099	19	19
1100	20	19
1101	21	19
1102	22	19
1103	23	19
1104	24	19
1105	25	19
1106	26	19
1107	27	19
1108	28	19
1109	29	19
1110	30	19
1111	31	19
1112	32	19
1113	33	19
1114	34	19
1115	35	19
1116	36	19
1117	37	19
1118	38	19
1119	39	19
1120	40	19
1121	41	19
1122	42	19
1123	43	19
1124	44	19
1125	45	19
1126	46	19
1127	47	19
1128	48	19
1129	49	19
1130	50	19
1131	51	19
1132	52	19
1133	53	19
1134	54	19
1135	55	19
1136	56	19
1137	57	19
1138	58	19
1139	59	19
1140	60	19
1141	1	20
1142	2	20
1143	3	20
1144	4	20
1145	5	20
1146	6	20
1147	7	20
1148	8	20
1149	9	20
1150	10	20
1151	11	20
1152	12	20
1153	13	20
1154	14	20
1155	15	20
1156	16	20
1157	17	20
1158	18	20
1159	19	20
1160	20	20
1161	21	20
1162	22	20
1163	23	20
1164	24	20
1165	25	20
1166	26	20
1167	27	20
1168	28	20
1169	29	20
1170	30	20
1171	31	20
1172	32	20
1173	33	20
1174	34	20
1175	35	20
1176	36	20
1177	37	20
1178	38	20
1179	39	20
1180	40	20
1181	41	20
1182	42	20
1183	43	20
1184	44	20
1185	45	20
1186	46	20
1187	47	20
1188	48	20
1189	49	20
1190	50	20
1191	51	20
1192	52	20
1193	53	20
1194	54	20
1195	55	20
1196	56	20
1197	57	20
1198	58	20
1199	59	20
1200	60	20
1201	1	21
1202	2	21
1203	3	21
1204	4	21
1205	5	21
1206	6	21
1207	7	21
1208	8	21
1209	9	21
1210	10	21
1211	11	21
1212	12	21
1213	13	21
1214	14	21
1215	15	21
1216	16	21
1217	17	21
1218	18	21
1219	19	21
1220	20	21
1221	21	21
1222	22	21
1223	23	21
1224	24	21
1225	25	21
1226	26	21
1227	27	21
1228	28	21
1229	29	21
1230	30	21
1231	31	21
1232	32	21
1233	33	21
1234	34	21
1235	35	21
1236	36	21
1237	37	21
1238	38	21
1239	39	21
1240	40	21
1241	41	21
1242	42	21
1243	43	21
1244	44	21
1245	45	21
1246	46	21
1247	47	21
1248	48	21
1249	49	21
1250	50	21
1251	51	21
1252	52	21
1253	53	21
1254	54	21
1255	55	21
1256	56	21
1257	57	21
1258	58	21
1259	59	21
1260	60	21
1261	1	22
1262	2	22
1263	3	22
1264	4	22
1265	5	22
1266	6	22
1267	7	22
1268	8	22
1269	9	22
1270	10	22
1271	11	22
1272	12	22
1273	13	22
1274	14	22
1275	15	22
1276	16	22
1277	17	22
1278	18	22
1279	19	22
1280	20	22
1281	21	22
1282	22	22
1283	23	22
1284	24	22
1285	25	22
1286	26	22
1287	27	22
1288	28	22
1289	29	22
1290	30	22
1291	31	22
1292	32	22
1293	33	22
1294	34	22
1295	35	22
1296	36	22
1297	37	22
1298	38	22
1299	39	22
1300	40	22
1301	41	22
1302	42	22
1303	43	22
1304	44	22
1305	45	22
1306	46	22
1307	47	22
1308	48	22
1309	49	22
1310	50	22
1311	51	22
1312	52	22
1313	53	22
1314	54	22
1315	55	22
1316	56	22
1317	57	22
1318	58	22
1319	59	22
1320	60	22
1321	1	23
1322	2	23
1323	3	23
1324	4	23
1325	5	23
1326	6	23
1327	7	23
1328	8	23
1329	9	23
1330	10	23
1331	11	23
1332	12	23
1333	13	23
1334	14	23
1335	15	23
1336	16	23
1337	17	23
1338	18	23
1339	19	23
1340	20	23
1341	21	23
1342	22	23
1343	23	23
1344	24	23
1345	25	23
1346	26	23
1347	27	23
1348	28	23
1349	29	23
1350	30	23
1351	31	23
1352	32	23
1353	33	23
1354	34	23
1355	35	23
1356	36	23
1357	37	23
1358	38	23
1359	39	23
1360	40	23
1361	41	23
1362	42	23
1363	43	23
1364	44	23
1365	45	23
1366	46	23
1367	47	23
1368	48	23
1369	49	23
1370	50	23
1371	51	23
1372	52	23
1373	53	23
1374	54	23
1375	55	23
1376	56	23
1377	57	23
1378	58	23
1379	59	23
1380	60	23
1381	1	24
1382	2	24
1383	3	24
1384	4	24
1385	5	24
1386	6	24
1387	7	24
1388	8	24
1389	9	24
1390	10	24
1391	11	24
1392	12	24
1393	13	24
1394	14	24
1395	15	24
1396	16	24
1397	17	24
1398	18	24
1399	19	24
1400	20	24
1401	21	24
1402	22	24
1403	23	24
1404	24	24
1405	25	24
1406	26	24
1407	27	24
1408	28	24
1409	29	24
1410	30	24
1411	31	24
1412	32	24
1413	33	24
1414	34	24
1415	35	24
1416	36	24
1417	37	24
1418	38	24
1419	39	24
1420	40	24
1421	41	24
1422	42	24
1423	43	24
1424	44	24
1425	45	24
1426	46	24
1427	47	24
1428	48	24
1429	49	24
1430	50	24
1431	51	24
1432	52	24
1433	53	24
1434	54	24
1435	55	24
1436	56	24
1437	57	24
1438	58	24
1439	59	24
1440	60	24
1441	1	25
1442	2	25
1443	3	25
1444	4	25
1445	5	25
1446	6	25
1447	7	25
1448	8	25
1449	9	25
1450	10	25
1451	11	25
1452	12	25
1453	13	25
1454	14	25
1455	15	25
1456	16	25
1457	17	25
1458	18	25
1459	19	25
1460	20	25
1461	21	25
1462	22	25
1463	23	25
1464	24	25
1465	25	25
1466	26	25
1467	27	25
1468	28	25
1469	29	25
1470	30	25
1471	31	25
1472	32	25
1473	33	25
1474	34	25
1475	35	25
1476	36	25
1477	37	25
1478	38	25
1479	39	25
1480	40	25
1481	41	25
1482	42	25
1483	43	25
1484	44	25
1485	45	25
1486	46	25
1487	47	25
1488	48	25
1489	49	25
1490	50	25
1491	51	25
1492	52	25
1493	53	25
1494	54	25
1495	55	25
1496	56	25
1497	57	25
1498	58	25
1499	59	25
1500	60	25
1501	1	26
1502	2	26
1503	3	26
1504	4	26
1505	5	26
1506	6	26
1507	7	26
1508	8	26
1509	9	26
1510	10	26
1511	11	26
1512	12	26
1513	13	26
1514	14	26
1515	15	26
1516	16	26
1517	17	26
1518	18	26
1519	19	26
1520	20	26
1521	21	26
1522	22	26
1523	23	26
1524	24	26
1525	25	26
1526	26	26
1527	27	26
1528	28	26
1529	29	26
1530	30	26
1531	31	26
1532	32	26
1533	33	26
1534	34	26
1535	35	26
1536	36	26
1537	37	26
1538	38	26
1539	39	26
1540	40	26
1541	41	26
1542	42	26
1543	43	26
1544	44	26
1545	45	26
1546	46	26
1547	47	26
1548	48	26
1549	49	26
1550	50	26
1551	51	26
1552	52	26
1553	53	26
1554	54	26
1555	55	26
1556	56	26
1557	57	26
1558	58	26
1559	59	26
1560	60	26
1561	1	27
1562	2	27
1563	3	27
1564	4	27
1565	5	27
1566	6	27
1567	7	27
1568	8	27
1569	9	27
1570	10	27
1571	11	27
1572	12	27
1573	13	27
1574	14	27
1575	15	27
1576	16	27
1577	17	27
1578	18	27
1579	19	27
1580	20	27
1581	21	27
1582	22	27
1583	23	27
1584	24	27
1585	25	27
1586	26	27
1587	27	27
1588	28	27
1589	29	27
1590	30	27
1591	31	27
1592	32	27
1593	33	27
1594	34	27
1595	35	27
1596	36	27
1597	37	27
1598	38	27
1599	39	27
1600	40	27
1601	41	27
1602	42	27
1603	43	27
1604	44	27
1605	45	27
1606	46	27
1607	47	27
1608	48	27
1609	49	27
1610	50	27
1611	51	27
1612	52	27
1613	53	27
1614	54	27
1615	55	27
1616	56	27
1617	57	27
1618	58	27
1619	59	27
1620	60	27
1621	1	28
1622	2	28
1623	3	28
1624	4	28
1625	5	28
1626	6	28
1627	7	28
1628	8	28
1629	9	28
1630	10	28
1631	11	28
1632	12	28
1633	13	28
1634	14	28
1635	15	28
1636	16	28
1637	17	28
1638	18	28
1639	19	28
1640	20	28
1641	21	28
1642	22	28
1643	23	28
1644	24	28
1645	25	28
1646	26	28
1647	27	28
1648	28	28
1649	29	28
1650	30	28
1651	31	28
1652	32	28
1653	33	28
1654	34	28
1655	35	28
1656	36	28
1657	37	28
1658	38	28
1659	39	28
1660	40	28
1661	41	28
1662	42	28
1663	43	28
1664	44	28
1665	45	28
1666	46	28
1667	47	28
1668	48	28
1669	49	28
1670	50	28
1671	51	28
1672	52	28
1673	53	28
1674	54	28
1675	55	28
1676	56	28
1677	57	28
1678	58	28
1679	59	28
1680	60	28
1681	1	29
1682	2	29
1683	3	29
1684	4	29
1685	5	29
1686	6	29
1687	7	29
1688	8	29
1689	9	29
1690	10	29
1691	11	29
1692	12	29
1693	13	29
1694	14	29
1695	15	29
1696	16	29
1697	17	29
1698	18	29
1699	19	29
1700	20	29
1701	21	29
1702	22	29
1703	23	29
1704	24	29
1705	25	29
1706	26	29
1707	27	29
1708	28	29
1709	29	29
1710	30	29
1711	31	29
1712	32	29
1713	33	29
1714	34	29
1715	35	29
1716	36	29
1717	37	29
1718	38	29
1719	39	29
1720	40	29
1721	41	29
1722	42	29
1723	43	29
1724	44	29
1725	45	29
1726	46	29
1727	47	29
1728	48	29
1729	49	29
1730	50	29
1731	51	29
1732	52	29
1733	53	29
1734	54	29
1735	55	29
1736	56	29
1737	57	29
1738	58	29
1739	59	29
1740	60	29
1741	1	30
1742	2	30
1743	3	30
1744	4	30
1745	5	30
1746	6	30
1747	7	30
1748	8	30
1749	9	30
1750	10	30
1751	11	30
1752	12	30
1753	13	30
1754	14	30
1755	15	30
1756	16	30
1757	17	30
1758	18	30
1759	19	30
1760	20	30
1761	21	30
1762	22	30
1763	23	30
1764	24	30
1765	25	30
1766	26	30
1767	27	30
1768	28	30
1769	29	30
1770	30	30
1771	31	30
1772	32	30
1773	33	30
1774	34	30
1775	35	30
1776	36	30
1777	37	30
1778	38	30
1779	39	30
1780	40	30
1781	41	30
1782	42	30
1783	43	30
1784	44	30
1785	45	30
1786	46	30
1787	47	30
1788	48	30
1789	49	30
1790	50	30
1791	51	30
1792	52	30
1793	53	30
1794	54	30
1795	55	30
1796	56	30
1797	57	30
1798	58	30
1799	59	30
1800	60	30
1801	1	31
1802	2	31
1803	3	31
1804	4	31
1805	5	31
1806	6	31
1807	7	31
1808	8	31
1809	9	31
1810	10	31
1811	11	31
1812	12	31
1813	13	31
1814	14	31
1815	15	31
1816	16	31
1817	17	31
1818	18	31
1819	19	31
1820	20	31
1821	21	31
1822	22	31
1823	23	31
1824	24	31
1825	25	31
1826	26	31
1827	27	31
1828	28	31
1829	29	31
1830	30	31
1831	31	31
1832	32	31
1833	33	31
1834	34	31
1835	35	31
1836	36	31
1837	37	31
1838	38	31
1839	39	31
1840	40	31
1841	41	31
1842	42	31
1843	43	31
1844	44	31
1845	45	31
1846	46	31
1847	47	31
1848	48	31
1849	49	31
1850	50	31
1851	51	31
1852	52	31
1853	53	31
1854	54	31
1855	55	31
1856	56	31
1857	57	31
1858	58	31
1859	59	31
1860	60	31
1861	1	32
1862	2	32
1863	3	32
1864	4	32
1865	5	32
1866	6	32
1867	7	32
1868	8	32
1869	9	32
1870	10	32
1871	11	32
1872	12	32
1873	13	32
1874	14	32
1875	15	32
1876	16	32
1877	17	32
1878	18	32
1879	19	32
1880	20	32
1881	21	32
1882	22	32
1883	23	32
1884	24	32
1885	25	32
1886	26	32
1887	27	32
1888	28	32
1889	29	32
1890	30	32
1891	31	32
1892	32	32
1893	33	32
1894	34	32
1895	35	32
1896	36	32
1897	37	32
1898	38	32
1899	39	32
1900	40	32
1901	41	32
1902	42	32
1903	43	32
1904	44	32
1905	45	32
1906	46	32
1907	47	32
1908	48	32
1909	49	32
1910	50	32
1911	51	32
1912	52	32
1913	53	32
1914	54	32
1915	55	32
1916	56	32
1917	57	32
1918	58	32
1919	59	32
1920	60	32
1921	1	33
1922	2	33
1923	3	33
1924	4	33
1925	5	33
1926	6	33
1927	7	33
1928	8	33
1929	9	33
1930	10	33
1931	11	33
1932	12	33
1933	13	33
1934	14	33
1935	15	33
1936	16	33
1937	17	33
1938	18	33
1939	19	33
1940	20	33
1941	21	33
1942	22	33
1943	23	33
1944	24	33
1945	25	33
1946	26	33
1947	27	33
1948	28	33
1949	29	33
1950	30	33
1951	31	33
1952	32	33
1953	33	33
1954	34	33
1955	35	33
1956	36	33
1957	37	33
1958	38	33
1959	39	33
1960	40	33
1961	41	33
1962	42	33
1963	43	33
1964	44	33
1965	45	33
1966	46	33
1967	47	33
1968	48	33
1969	49	33
1970	50	33
1971	51	33
1972	52	33
1973	53	33
1974	54	33
1975	55	33
1976	56	33
1977	57	33
1978	58	33
1979	59	33
1980	60	33
1981	1	34
1982	2	34
1983	3	34
1984	4	34
1985	5	34
1986	6	34
1987	7	34
1988	8	34
1989	9	34
1990	10	34
1991	11	34
1992	12	34
1993	13	34
1994	14	34
1995	15	34
1996	16	34
1997	17	34
1998	18	34
1999	19	34
2000	20	34
[truncated: 1,600 more rows]

[truncated: 1 more sheets: Tests t et z (2 échant.)1_HID3]
